# Supplementary material for: Integrated Machine Learning and Chemoinformatics-Based Screening of Mycotic Compounds against Kinesin Spindle ProteinEg5 for Lung Cancer Therapy
Source: Molecules. 2022 Mar 2;27(5):1639. doi: 10.3390/molecules27051639 (PMC8911701; doi:10.3390/molecules27051639)
Supplement: Supplementary file 1 [file molecules-27-01639-s001.zip]

Archive with 1 entries (1 files):
- molecules-1593178-supplementary.xlsx
