# Supplementary material for: Integrated Machine Learning and Chemoinformatics-Based Screening of Mycotic Compounds against Kinesin Spindle ProteinEg5 for Lung Cancer Therapy
Source: Molecules. 2022 Mar 2;27(5):1639. doi: 10.3390/molecules27051639 (PMC8911701; doi:10.3390/molecules27051639)
Supplement: Supplementary file 1 [file molecules-27-01639-s001.zip › molecules-1593178-supplementary.xlsx]

## Sheet: S1
Table S1. Percent growth inhibition data of active and inactive compounds used for ML
Nane	isosmiles	ATSC6i	AATSC8s	GATS7c	GATS1e	GATS1p	GATS2i	nBase	SpMin3_Bhe	SpMin1_Bhs	CrippenLogP	nHsOH	nHsssNHp	maxHCsatu	BIC2	nFRing	XLogP	Class	Dataset	Percent growth inhibition
2082	CCCSC1=CC2=C(C=C1)N=C(N2)NC(=O)OC	-3.44018	-0.430152	0.942934	0.863032	0.968137	0.890059	0	1.38003	1.84584	3.20295	0	0	0	0.838217	1	2.52	active	Training set	53.19
2247	COC1=CC=C(C=C1)CCN2CCC(CC2)NC3=NC4=CC=CC=C4N3CC5=CC=C(C=C5)F	55.4363	0.118583	0.787324	0.744739	1.10586	1.01828	1	1.77112	1.94179	6.79076	0	0	0.739877	0.720971	1	3.031	active	Training set	95.54
2333	CCC1=C(C2=CC=CC=C2O1)C(=O)C3=CC(=C(C(=C3)Br)O)Br	-9.11181	0.353561	0.67508	0.757158	0.586662	0.979399	0	1.55109	1.89007	4.19325	1	0	0.581051	0.75398	1	3.411	active	Test set	67.41
2378	C1=CC=C(C=C1)C2=CC=C(C=C2)C(C3=CC=CC=C3)N4C=CN=C4	-16.2052	0.062348	0.970772	0.875257	0.900139	0.982243	0	1.65679	2.01739	5.6143	0	0	0.789714	0.56441	0	4.151	active	Test set	78.72
2406	C1=C(C=C(C(=C1SC2=C(C(=CC(=C2)Cl)Cl)O)O)Cl)Cl	-7.28649	-0.106436	1.21128	0.86509	0.478488	0.993669	0	0.949644	1.90401	3.60403	2	0	0	0.672771	0	3.861	active	Test set	82.92
2708	C1=CC(=CC=C1CCCC(=O)O)N(CCCl)CCCl	-1.13164	-0.170805	1.21471	0.708294	0.972626	1.24608	0	1.42833	1.85044	4.13888	1	0	0.57452	0.758493	0	3.211	active	Training set	50.75
2788	C1=CC2=C(C(=C(C=C2Cl)I)O)N=C1	0.546521	0	0.314404	0.846525	0.438742	0.969168	0	0.897885	1.92439	2.56156	1	0	0	0.82763	1	2.182	active	Training set	68.54
2794	CC(C)N=C1C=C2C(=NC3=CC=CC=C3N2C4=CC=C(C=C4)Cl)C=C1NC5=CC=C(C=C5)Cl	-33.448	-0.077261	1.21564	0.715006	0.805858	1.33888	0	1.75366	1.98321	7.51902	0	0	0	0.6352	3	4.724	active	Training set	92.46
3012	CC1=C(C(=O)N2C=CSC2=N1)CCN3CCC(=C(C4=CC=CC=C4)C5=CC=C(C=C5)F)CC3	-77.1708	-0.198584	1.06352	0.592347	0.92365	0.9953	3	1.7345	2.00362	5.26604	0	0	0.609444	0.698818	1	3.336	active	Test set	88.31
3025	CCCCOC1=NC2=CC=CC=C2C(=C1)C(=O)NCCN(CC)CC	5.25971	-0.232936	1.50221	0.812876	1.31442	1.15013	1	1.55619	1.86445	4.35967	0	0	0	0.720118	1	2.486	active	Training set	81.36
3213	CC1=C2C=CN=CC2=C(C3=C1NC4=CC=CC=C43)C	-5.28031	0.029591	0.751792	0.95561	0.835338	0.898309	0	1.37394	2.02141	3.90334	0	0	0.496491	0.751247	6	1.83	active	Training set	94.97
3333	CCOC(=O)C1=C(NC(=C(C1C2=C(C(=CC=C2)Cl)Cl)C(=O)OC)C)C	-33.1876	-0.204695	0.891993	0.708294	0.963519	0.953226	0	1.41122	1.98997	3.06804	0	0	0.905386	0.775222	0	3.739	active	Test set	79.47
3334	COC(=O)NC1=NC2=C(N1)C=C(C=C2)SC3=CC=CC=C3	-2.03727	-0.307936	0.933377	0.854599	0.836903	0.782523	0	1.38102	1.90929	3.85205	0	0	0	0.704173	1	2.217	active	Training set	81.74
3512	CC1CC(=O)C=C(C12C(=O)C3=C(O2)C(=C(C=C3OC)OC)Cl)OC	-11.3449	-0.110948	0.777487	0.766165	1.11923	0.810757	0	1.20863	1.88853	3.83293	0	0	0.692539	0.745518	1	1.757	active	Training set	51.25
3728	C1=CC2=C(C(=C(C=C2I)I)O)N=C1	-4.88444	0	0.337913	0.976843	0.439033	0.849667	0	0.913533	1.92855	2.31656	1	0	0	0.803396	1	2.628	active	Training set	74.09
3793	CCC(C)N1C(=O)N(C=N1)C2=CC=C(C=C2)N3CCN(CC3)C4=CC=C(C=C4)OCC5COC(O5)(CN6C=NC=N6)C7=C(C=C(C=C7)Cl)Cl	-15.5535	-0.042035	1.08163	0.76064	1.09316	1.0942	2	1.80665	1.90137	7.22512	0	0	0	0.731629	0	4.256	active	Training set	50.32
3957	CCOC(=O)N1CCC(=C2C3=C(CCC4=C2N=CC=C4)C=C(C=C3)Cl)CC1	-49.344	0.262805	0.603512	0.673182	0.999646	0.958018	0	1.65884	1.96317	4.10006	0	0	0.580304	0.761552	3	1.818	active	Training set	65.79
4030	COC(=O)NC1=NC2=C(N1)C=C(C=C2)C(=O)C3=CC=CC=C3	2.56125	-0.238967	0.700078	0.772996	0.977583	0.848957	0	1.38211	1.89118	3.46715	0	0	0	0.709999	1	1.924	active	Training set	55.75
4507	CCOC(=O)C1=C(NC(=C(C1C2=CC(=CC=C2)[N+](=O)[O-])C(=O)OC)C)C	-40.3771	1.02305	1.09141	0.580977	1.18021	1.01116	0	1.41124	1.98164	3.30675	0	0	0.997361	0.786126	0	3.013	active	Training set	52.73
4615	C1CN(CCN1CCCN2C3=CC=CC=C3NC2=O)C(C4=CC=CC=C4)C5=CC=CC=C5	-17.5658	-0.082822	0.888822	0.827689	1.08001	1.11751	2	1.73401	1.9682	5.20317	0	0	0.698331	0.585582	1	1.949	active	Training set	90.36
4748	C1CN(CCN1CCCN2C3=CC=CC=C3SC4=C2C=C(C=C4)Cl)CCO	-2.23966	-0.043145	0.840442	0.885575	0.933085	1.06988	2	1.69125	1.94454	3.29467	1	0	0	0.652372	3	1.96	active	Training set	90.64
4993	CCC1=C(C(=NC(=N1)N)N)C2=CC=C(C=C2)Cl	0.730511	0.042908	0.507459	0.973151	0.766856	0.907434	0	1.2627	1.89957	3.83426	0	0	0.529091	0.770726	0	0.226	active	Test set	79.58
5074	CC1=C(C(=O)N2C=CSC2=N1)CCN3CCC(=C(C4=CC=C(C=C4)F)C5=CC=C(C=C5)F)CC3	-85.4407	-0.401447	0.992597	0.555202	0.9231	0.959728	3	1.735	1.99714	5.06623	0	0	0.619861	0.705722	1	2.397	active	Training set	92.47
5265	C1CN(CCC12C(=O)NCN2C3=CC=CC=C3)CCCC(=O)C4=CC=C(C=C4)F	-18.1521	-0.320215	1.0766	0.606655	1.11492	1.07294	1	1.72473	1.9432	3.60756	0	0	0.596502	0.702893	0	1.634	active	Test set	54.14
5405	CC(C)(C)C1=CC=C(C=C1)C(CCCN2CCC(CC2)C(C3=CC=CC=C3)(C4=CC=CC=C4)O)O	-28.5587	-0.163552	1.10405	0.989314	1.0853	1.07354	1	1.73401	2.02061	5.5309	2	0	0.662473	0.608007	0	5.206	active	Test set	95.88
5546	C1=CC=C(C=C1)C2=NC3=C(N=C(N=C3N=C2N)N)N	-12.1524	0.13647	1.36647	1.27743	0.757745	1.02289	0	1.28417	1.83911	3.56245	0	0	0	0.709846	1	-1.459	active	Training set	82.42
5790	C1[C@@H]([C@H](O[C@H]1N2C=C(C(=O)NC2=O)F)CO)O	-14.183	-0.296854	1.12671	0.879869	1.29528	1.10734	0	1.26355	1.6013	-1.42463	2	0	0	0.904328	0	-1.4	active	Training set	70.99
6731	C1=CC=C2C(=C1)C=CC(=N2)C3C(=O)C4=CC=CC=C4C3=O	5.77558	-0.306382	0.904125	0.487316	0.798041	1.0977	0	1.56493	1.91284	3.73957	0	0	0.953435	0.596228	2	0.583	active	Test set	74.9
9324	CC(=O)[C@]1(CC[C@@H]2[C@@]1(CC[C@H]3[C@H]2C=C(C4=CC(=O)CC[C@]34C)Cl)C)OC(=O)C	13.8929	-0.078434	0.772321	0.551867	1.07387	1.03316	0	1.588	2.08941	5.30575	0	0	0.577667	0.763924	6	3.39	active	Training set	52.62
10168	C1=CC2=C(C(=C1)O)C(=O)C3=C(C2=O)C=C(C=C3O)C(=O)O	-3.39766	-0.40208	1.15466	0.843496	0.664149	0.92647	0	1.25059	1.95935	2.21775	3	0	0	0.729039	3	-0.261	active	Training set	59.19
10607	COC1=CC(=CC(=C1OC)OC)[C@H]2[C@@H]3[C@H](COC3=O)[C@H](C4=CC5=C(C=C24)OCO5)O	-44.6484	0.309824	1.0025	0.878124	1.20501	0.745101	0	1.46547	2.02319	4.78924	1	0	0.902569	0.734782	6	0.983	active	Training set	66.93
13791	CCCCC(=O)O[C@H]1CC[C@@H]2[C@@]1(CC[C@H]3[C@H]2CCC4=C3C=CC(=C4)O)C	9.19921	-0.054618	0.912664	0.765825	1.16758	1.13896	0	1.60605	2.06184	5.95478	1	0	0.532372	0.727733	6	5.603	active	Training set	92.3
16362	C1CN(CCC1N2C3=CC=CC=C3NC2=O)CCCC(C4=CC=C(C=C4)F)C5=CC=C(C=C5)F	-30.5252	-0.207504	0.857489	0.580917	1.04415	1.0298	1	1.735	1.96913	6.42405	0	0	0.656664	0.65167	1	2.879	active	Training set	92.95
26248	CC(=O)OC1=CC=CC2=C1C(=O)C3=C(C2=O)C=C(C=C3OC(=O)C)C(=O)O	-25.8869	-0.937184	0.965299	0.728478	0.973506	0.916684	0	1.33537	1.97519	3.38533	1	0	0.711226	0.724241	3	0.121	active	Training set	57.82
28693	CN1C[C@@H](C[C@H]2[C@H]1CC3=CN(C4=CC=CC2=C34)C)CNC(=O)OCC5=CC=CC=C5	-15.4161	-0.10066	1.3233	0.807637	1.11461	0.919745	1	1.67511	2.0761	3.67367	0	0	0.7755	0.773936	8	2.442	active	Training set	94.69
53232	CC[C@H](C)C(=O)O[C@H]1C[C@H](C=C2[C@H]1[C@H]([C@H](C=C2)C)CC[C@@H]3C[C@H](CC(=O)O3)O)C	-10.1661	-0.074999	0.765553	0.744173	1.30583	1.21284	0	1.62893	2.01565	4.51566	1	0	0.655531	0.724746	1	4.574	active	Test set	64.88
107342	CCC(C1=CC=C(C=C1)OC(=O)CC)C(CC)C2=CC=C(C=C2)OC(=O)CC	-32.1726	-0.07361	0.700936	0.68459	1.217	1.13011	0	1.54007	2.00809	7.47416	0	0	0.589796	0.621725	0	5.16	active	Test set	62.32
108003	C[C@H]1CCCC(=O)CCCCCC2=C(C(=CC(=C2)O)O)C(=O)O1	-2.36851	0.200088	1.07199	0.79147	1.19116	1.2619	0	1.56858	1.84478	4.44246	2	0	0.577385	0.716263	1	2.827	active	Training set	52.12
169870	CCCCCC(=O)O[C@@]1(CC[C@@H]2[C@@]1(CC[C@H]3[C@H]2CCC4=CC(=O)CC[C@]34C)C)C(=O)C	26.6429	-0.07166	1.07286	0.577033	1.26224	1.13108	0	1.63647	2.07993	6.59746	0	0	0.570921	0.685748	6	5.735	active	Training set	73.48
219770	C1=COC(=C1)CNC2=C3C=NN(C3=NC=N2)C4=CC=C(C=C4)Cl	-6.4066	-0.060272	0.989741	0.816327	0.883783	1.12056	0	1.48764	1.84051	3.71237	0	0	0.754856	0.812791	1	1.074	active	Training set	51.65
222757	C[C@]12CC[C@H]3[C@H]([C@@H]1CC[C@@H]2O)CCC4=C3C=CC(=C4)OC(=O)C5=CC=CC=C5	22.6849	-0.152524	1.03598	0.750849	1.0167	1.0727	0	1.70805	2.10297	5.59198	1	0	0.473756	0.737363	6	4.725	active	Test set	73.79
445154	C1=CC(=CC=C1/C=C/C2=CC(=CC(=C2)O)O)O	2.70119	-0.232667	0.665688	1.03709	0.76429	1.16042	0	1.26433	1.90045	3.97667	3	0	0	0.556597	0	2.048	active	Training set	63.91
457964	C[C@]12CC[C@H]([C@@]([C@@H]1CC[C@@H]3[C@@]24CC[C@@]([C@H](C3)C4)(CO)O)(C)CO)O	9.18594	-0.24521	1.30643	0.980577	1.20705	1.12265	0	1.5794	2.03909	2.0858	4	0	0	0.664985	6	3.315	active	Training set	69.58
564006	CN1CCC2=C(C1)C(=NC(=C2C#N)NCC3=CC=CC=C3)NCC=C	60.9085	-0.11878	0.784333	1.00289	1.08035	0.960794	1	1.50476	2.00316	3.52457	0	0	0.678	0.78426	1	0.914	active	Training set	70.92
567572	CCOC(=O)C1=C(N(C2=CC(=C(C=C21)OC)Br)C)CN3CCN(CC3)C	-23.1905	-0.163514	1.14824	0.817449	1.08613	0.858725	2	1.55001	1.84511	2.64406	0	0	0.681061	0.763012	1	2.19	active	Training set	89.82
623871	CCCCC1=NC(=C(C2=C1CSC(C2)(C)C)C#N)N3CCNCC3	-60.7816	-0.008296	1.14233	0.904121	1.06232	1.02136	1	1.57701	1.98186	3.93237	0	0	0.471045	0.718847	1	2.505	active	Training set	91.98
625492	CCCCOC1=CC=C(C=C1)CN(C)C2=NC=NC(=N2)N	6.88863	0.03039	0.739933	0.990321	1.30117	0.741986	0	1.54035	1.83917	3.36267	0	0	0.688333	0.801329	0	0.652	active	Training set	51.93
630595	CCN1CCC2=C(C1)C(=NC(=C2C#N)NCC3=CC=CC=C3)N(CC)CC	40.5657	-0.037053	1.09743	0.956735	1.2029	1.02144	1	1.53012	1.97976	4.16378	0	0	0.671007	0.70184	1	2.131	active	Training set	67.33
657220	CC/C(=C(/CC)\\C1=CC=C(C=C1)OC(=O)CC)/C2=CC=C(C=C2)OC(=O)CC	-35.3364	0.019426	0.604478	0.684679	1.17689	1.06449	0	1.5416	1.97492	7.22595	0	0	0.596788	0.573708	0	4.94	active	Test set	71.72
657237	C1=NC2=C(N=C(N=C2N1[C@H]3[C@H]([C@@H]([C@H](O3)CO)O)O)F)N	-0.250106	-0.2125	0.958781	1.03249	1.1749	0.864528	0	1.40616	1.56097	-0.84544	3	0	0	0.848491	1	-1.882	active	Training set	73.08
657255	CCCCCCCCN[C@H](C)[C@H](C1=CC=C(C=C1)SC(C)C)O	-6.49427	0.028675	0.90335	1.06992	1.14044	1.21132	1	1.5494	1.86208	4.65109	1	0	0.660746	0.667835	0	5.115	active	Training set	92.43
657356	C1CN(CCC1=C(C2=CC=C(C=C2)F)C3=CC=C(C=C3)F)CCN4C(=O)C5=CC=CC=C5NC4=S	-61.3046	-0.407306	0.93219	0.582047	0.849371	0.96567	1	1.735	1.99999	4.85634	0	0	0.569943	0.650307	1	2.704	active	Training set	69.11
657445	C1CN(CC2=C1C(=C(N=C2NCC3=CC=CC=C3)NCCN)C#N)CC4=CC=CC=C4	42.8935	-0.081532	0.702215	1.0841	1.00148	1.02567	2	1.80282	1.98704	3.60198	0	0	0.697308	0.682715	1	0.615	active	Test set	91.83
657477	CN1C2=C(C(=O)N(C1=O)C)N(C(=N2)NCC3=CC4=C(C=C3)OCO4)CC5=CC=CC=C5	-0.38469	-0.003463	0.94344	0.819117	1.16624	0.752375	0	1.68621	1.84398	4.34704	0	0	0.822084	0.729867	2	1.601	active	Training set	67.44
657698	CN1C2=C(C(=O)N(C1=O)C)N(C(=N2)NCC3=CC=CO3)CC4=CC(=CC=C4)OC	-24.2163	0.14213	1.08443	0.832496	1.24736	0.775857	0	1.54832	1.85743	3.69995	0	0	0.851958	0.794124	1	0.749	active	Test set	51.79
657705	CCOC(=O)C1=NC2=CC=CC=C2C1=[N+]=[N-]	0.126835	-0.26904	0.706976	0.649096	1.06757	1.11165	0	1.30146	1.77199	-1.09844	0	0	0	0.787738	1	1.365	active	Training set	61.27
657713	COC1=CC(=CC(=C1OC)OC)C2C3=C(C=C(C=C3)N)OC(=C2C#N)N	-46.9696	0.185964	0.739785	0.989916	1.06421	0.782601	0	1.50484	2.00308	5.59993	0	0	0.942361	0.709769	1	0.951	active	Training set	51.56
657741	CCCC1=CC(=C(C=C1O)O)C(=O)CC2=CC=C(C=C2)F	1.83193	-0.315006	1.19647	0.717654	0.955057	1.03418	0	1.45562	1.89805	3.98546	2	0	0.748741	0.786852	0	2.486	active	Test set	89.55
657753	CCOP(=O)(C1=CC=CC=C1)C2=C(OC(=N2)C3=CC=CC=C3C)N4CCCCC4	6.49372	-0.146944	1.21289	0.893262	1.33989	1.0889	0	1.71578	1.9707	4.3533	0	0	0.513514	0.715913	0	4.08	active	Test set	90.29
657766	CN1C2=C(N=C1NCC(C3=CC=CC=C3)O)N(C(=O)N(C2=O)CC4=CC(=C(C=C4)Cl)Cl)C	-12.4576	0.091051	1.1403	0.774719	0.92132	0.83835	0	1.66889	1.88428	3.09143	1	0	0.830878	0.754809	1	1.742	active	Training set	87.98
657803	CN1C(=CN=C1C2CC(=O)C3=C(O2)C=CC(=C3)Cl)Cl	-3.41464	-0.010677	1.13992	0.693261	0.830538	0.992741	0	1.37203	1.86965	3.21015	0	0	0.873022	0.856346	1	1.747	active	Test set	62.87
657804	CN1C2=C(N=C1NCC3=CC=CO3)N(C(=O)N(C2=O)CC4=CC(=C(C=C4)Cl)Cl)C	-12.3594	0.051589	1.12522	0.765084	0.962223	0.795897	0	1.55222	1.88513	3.13343	0	0	0.829013	0.780093	1	1.663	active	Training set	69.95
657806	CN1C2=C(N=C1NCC3=CC=CC=C3)N(C(=O)N(C2=O)CC4=CC=C(C=C4)Br)C	0.056919	-0.068587	1.17866	0.738822	0.88116	0.773467	0	1.66848	1.88129	3.46744	0	0	0.823637	0.689213	1	1.947	active	Training set	72.47
657854	CN1C2=C(N=C1OCC3=CC=CO3)N(C(=O)N(C2=O)CC4=CC(=C(C=C4)Cl)Cl)C	-15.5639	0.047345	1.0961	0.771194	0.999236	0.772834	0	1.51748	1.88513	3.19593	0	0	0.90336	0.789618	1	1.932	active	Training set	59.02
657877	CN1C2=C(N=C1NCC(C3=CC=CC=C3)O)N(C(=O)N(C2=O)CC4=CC=C(C=C4)Cl)C	-14.5633	0.087034	1.19314	0.794295	1.00443	0.847768	0	1.66803	1.86649	3.04624	1	0	0.831866	0.735254	1	1.165	active	Test set	71.7
657888	COC1=C(C=C2C(=C1)C(=C(C23CCCC3)N)C#N)OC	-8.95416	-0.348934	1.52193	0.896857	1.06583	0.800575	0	1.45258	1.86844	3.79037	0	0	0	0.695163	1	2.042	active	Test set	54.91
657894	CN1C2=C(C(=O)N(C1=O)C)N(C(=N2)NCC3=CC4=C(C=C3)OCO4)CC5=CC=C(C=C5)F	11.9527	0.075514	0.968039	0.750309	1.16362	0.764996	0	1.68627	1.83377	4.14723	0	0	0.863751	0.752467	2	1.084	active	Training set	74.41
657917	CC1=CC(=CC=C1)OCCN2CN(C(=S)SC2)C	-5.86683	0.021264	0.935529	0.931366	0.886253	0.865597	1	1.29784	1.82093	2.2078	0	0	0.412445	0.832716	0	2.228	active	Test set	51.64
658028	C1CCC2(CC1)C(=C(NC(=C2C#N)SCC3=CC=C(C=C3)F)N)C#N	7.21241	-0.008662	1.03848	0.673349	0.814949	0.983287	0	1.53444	2.04883	3.34805	0	0	0.543028	0.70855	0	3.44	active	Training set	84.32
658071	C1CCC(CC1)N2C(=C(C(=O)N(C2=O)C3CCCCC3)C=NCCN4CCNCC4)O	2.1292	-0.11668	1.18903	0.803614	1.36682	1.27734	2	1.68393	1.87158	2.31736	1	0	0	0.615686	0	2.23	active	Training set	82.26
658123	CCCCCNC1=C(C2=C(CN(CC2)C)C(=N1)N3CCCC3)C#N	40.2309	-0.11079	0.951743	0.956878	1.30633	1.05737	1	1.45258	1.90108	3.85718	0	0	0.608472	0.713401	1	2.315	active	Training set	95.55
658126	CCOC(=O)C1=C(NC(=C(C1C2=CC=CS2)C#N)SCC(=O)NC3=NC(=CS3)C)C	-50.5398	-0.15604	0.913313	0.759309	0.806738	1.076	0	1.4342	1.9418	3.62505	0	0	0.853067	0.84622	0	2.367	active	Test set	86.75
658199	CCCCOC1=CC=C(C=C1)C(=O)OC2CC(N(CC2C)C)C	10.1621	-0.173072	0.720592	0.782056	1.38937	1.12098	1	1.54299	1.9274	4.22018	0	0	0	0.76367	0	3.413	active	Training set	89.95
658245	CC(C)C(=O)N1CCN(CC1)C2=C(C3=C(CCCC3)C(=N2)C4=CC=CC=C4)C#N	-22.4646	0.094135	0.86243	0.684672	1.13369	1.04511	0	1.70111	2.0032	5.03606	0	0	0.531954	0.7025	1	2.754	active	Training set	67.98
658262	CCC(=O)NC1=NC2=CC=CC=C2N1CC3=CC=CC=C3C	12.3819	-0.044355	0.987729	0.752392	1.05215	1.02123	0	1.53992	1.9077	4.97259	0	0	0.720903	0.740208	1	2.548	active	Training set	64.42
658276	COC1=CC(=C(C=C1)OC)NS(=O)(=O)C2=CC=C(C=C2)N3CCCC3=O	13.9889	0.064695	1.52494	0.651601	1.34636	1.04034	0	1.46028	1.96403	5.50794	0	0	0.567256	0.748837	0	0.762	active	Test set	62.46
658325	CCN1C=C(C(=O)C2=CC(=C(C=C21)N3CCN(CC3)C)F)C(=O)NCCC4=CC=CC=C4	-4.39465	-0.263511	1.34457	0.642555	1.15871	1.01338	1	1.67366	1.92763	3.68664	0	0	0.58336	0.727898	1	3.39	active	Training set	89.79
658341	COC1=CC=C(C=C1)C(=O)C(CN2CCCC2)C3=CC=CC=C3	2.40667	-0.070955	0.983452	0.719332	1.12666	1.02784	1	1.48185	1.91318	4.22668	0	0	0.72263	0.68637	0	2.334	active	Training set	88.18
658388	C1C=C2[C@H](CN1C(=O)OCC3=CC=CC=C3)[C@H](C(C(=C2C#N)N)(C#N)C#N)C4=CC=NC=C4	21.4324	0.674976	1.34584	0.766668	0.948931	0.869823	0	1.70274	2.0941	2.45324	0	0	0.902145	0.807437	1	-0.729	active	Test set	57.71
658395	CCN1C=C(C(=O)C2=CC(=C(C=C21)N3CCN(CC3)C(=O)C4=CC=CO4)F)C(=O)NCC5=CC=CO5	-8.68096	0.05851	0.92902	0.705121	1.15019	1.06865	0	1.56702	1.92873	3.57652	0	0	0.816857	0.761672	1	2.331	active	Training set	59.28
658534	C1CN(CCC1(C2=CC(=CC=C2)C(F)(F)F)O)C3=NC=NC4=C3NC5=CC=CC=C54	-29.6538	-0.697309	1.07385	0.639875	0.966981	0.755521	0	1.70702	1.95257	4.79127	1	0	0	0.752722	3	2.299	active	Training set	92.43
658540	CCN1CCC2=C(C1)C(=NC(=C2C#N)N3CCCCC3)NCC4=CC=CC=C4	45.3815	-0.031302	1.03505	0.940748	1.15463	1.0535	1	1.68992	1.96128	4.30788	0	0	0.655135	0.729399	1	2.269	active	Training set	88.85
658547	CC1(CC2=C(CS1)C(=NC(=C2C#N)N3CCN(CC3)C(=O)C4=CC=CO4)C5=CC=CO5)C	-79.1277	0.063133	0.971516	0.779912	1.00191	0.976135	0	1.53613	2.02095	4.87085	0	0	0.548723	0.739139	1	1.936	active	Training set	92.53
658548	CCCCNC1=NC2=C(N1CC3=CC(=CC=C3)OC)C(=O)N(C(=O)N2C)C	-19.816	-0.030473	1.09977	0.798166	1.34155	0.825128	0	1.58503	1.83388	4.26045	0	0	0.811691	0.808705	1	1.692	active	Training set	59.5
658549	CC1=NOC(=C1C2=CC=CC=C2)C3=C(C=C(C=C3)OC)O	-6.13094	0.031586	1.12524	0.791219	0.954783	0.993477	0	1.41528	1.9248	5.00819	1	0	0.577105	0.719633	0	3.374	active	Training set	52.12
658576	CCCCC1=NC(=C(C2=C1CSC(C2)(C)C)C#N)NCCNC(=O)C3=CC=CO3	-60.5875	0.100413	1.0825	0.798284	1.02599	1.05644	0	1.56981	2.00849	4.92515	0	0	0.502934	0.780715	1	2.335	active	Training set	56.09
658604	CN1CCC2=C(C1)C(=NC(=C2C#N)N3CCCCC3)NCC4=CC=CC=C4	53.5565	-0.048645	0.847657	0.940242	1.14035	0.987962	1	1.68733	1.96148	3.91778	0	0	0.655135	0.73759	1	1.846	active	Training set	90.44
658668	CCOC1=CC2=NC(=NC(=C2C=C1)C)NC3=NC(C=C(N3)C)(C)C	-20.7506	0.054949	2.08453	0.966207	1.20243	1.00649	3	1.42107	1.86942	4.89987	0	0	0.557286	0.755724	1	2.367	active	Training set	71.97
658691	CCSC1=NN=C(S1)NC(=O)C(C)(C(F)(F)F)C(F)(F)F	-32.824	-1.78703	0.945314	0.664634	0.891063	0.716954	0	1.1962	1.57344	2.84407	0	0	0	0.723128	0	4.411	active	Test set	61.82
658697	CCOC(=O)C1=C(NN=C1C(C(C(C(F)(F)F)(F)F)(F)F)(F)F)C	-51.2128	-1.67983	0.875674	0.73501	1.38592	0.999552	0	1.31986	1.51898	3.60431	0	0	0.760947	0.821771	0	5.257	active	Test set	91.06
658724	CC(=O)OC1=C(N=C(O1)C2=CC=CC=C2)C=NC3=CC=CC=C3OC	-8.83567	-0.250408	1.08916	0.813672	1.12776	1.07492	0	1.48618	1.83424	5.49054	0	0	0.676886	0.715413	0	2.464	active	Training set	51.78
658729	CC1=CC2=C(C=C1)NC3=C2N=CN=C3N4CCN(CC4)CC5=CC6=C(C=C5)OCO6	-12.6843	-0.092516	1.04583	0.925276	1.10675	0.952677	1	1.71492	1.88175	4.70767	0	0	0.639625	0.763027	4	2.063	active	Training set	83.92
658731	CC1=CC2=C(C=C1)NC3=C2N=CN=C3N4CCCCCC4	14.1081	-0.079967	0.995478	0.962752	1.09245	1.08727	0	1.59094	1.8032	4.37509	0	0	0.440708	0.743955	3	2.776	active	Training set	72.11
658734	C1CN(CC2=CC=CC=C21)C3=NC=NC4=C3NC5=CC=CC=C54	10.8911	-0.019988	1.0459	0.952827	0.915707	1.00656	0	1.65011	1.97003	4.18987	0	0	0.667322	0.747269	4	2.055	active	Training set	77.39
658778	CCOC(=O)C1=CC=C(C=C1)N=CC2=C(OC(=N2)C3=CC=CC=C3)OC(=O)C	-8.40766	-0.233383	0.978084	0.764785	1.13707	1.10477	0	1.4992	1.83353	5.12624	0	0	0.681936	0.729079	0	2.501	active	Training set	55.31
658782	CN1C2=C(N=C1N3CCN(CC3)C4=CC=CC=N4)N(C(=O)N(C2=O)CC5=CC=C(C=C5)Cl)C	-49.6832	-0.212042	1.12504	0.737388	1.12102	0.865546	0	1.66804	1.85703	3.49053	0	0	0.828527	0.728353	1	1.713	active	Training set	50.56
658787	C1CN(CCN1)C2=NC3=C(C=C(C=C3)Cl)C(=N2)C4=CC=CC=C4	-6.84791	-0.007623	0.595231	0.803928	0.900272	0.986062	1	1.63677	1.92095	4.08906	0	0	0	0.664959	1	1.802	active	Training set	92.27
658789	CC1CCN(CC1)C2=C3CCCCC3=C(C(=S)N2)C#N	-12.0489	-0.069776	0.68314	0.901547	0.899283	1.05072	0	1.42064	1.95301	2.60636	0	0	0.459074	0.728894	1	3.774	active	Training set	55.97
658821	CCC(=NCCOC1=CC=C(C=C1)Cl)C2=C(N(C(=O)N(C2=O)C)C)O	27.0941	-0.020418	0.75176	0.788732	1.14319	0.901681	0	1.47253	1.78552	2.41154	1	0	0.616477	0.802574	0	1.174	active	Training set	55.17
658867	CC(=NC1=CC(=CC=C1)O)C2=C(C3=CC=CC=C3S2)O	-4.01636	0.509027	1.08873	0.969371	0.716823	1.04193	0	1.52981	1.83015	4.54966	2	0	0.539094	0.720152	1	1.792	active	Test set	71.56
658872	CC1(CC2=C(CO1)SC3=C2N4C(=NN=N4)N5C3=NN=N5)C	-16.1681	-0.60024	1.13171	0.570344	0.844432	0.764019	0	1.26184	1.81954	0.91957	0	0	0.708791	0.771117	12	-1.037	active	Training set	62.36
658953	CC1=NN=C(C2=CC=CC=C12)NCC3=NNC(=O)C4=CC=CC=C43	19.3515	0.122547	0.891033	0.639558	0.865811	1.10594	0	1.39553	1.91238	3.14349	0	0	0.798991	0.707889	2	2.585	active	Test set	69.7
658958	C1CN(CC2=C1C3=C(S2)N4C=NN=C4N(C3=O)CC5=CC=CC=C5)CC6=CC=CC=C6	3.47159	-0.098902	0.884715	0.683118	0.887791	0.859397	1	1.73854	1.9286	2.86017	0	0	0.793962	0.68926	6	3.21	active	Training set	70.45
658967	C1CCC(CC1)NC(=O)N2CCSC2=NC3=CC=CC=C3	-12.1395	-0.007764	1.0193	0.751935	0.989767	1.24135	2	1.43216	1.91822	3.26088	0	0	0	0.69604	0	2.419	active	Test set	83.27
658968	CC1(CC2=C(CO1)C(=NC(=C2C#N)N3CCN(CC3)C(=O)C4=CC=CO4)CC5=CC=CC=C5)C	-63.9683	0.1196	0.974116	0.773337	1.13459	1.02116	0	1.68508	1.98471	4.37136	0	0	0.77293	0.739289	1	2.116	active	Test set	72.35
659001	CC1=CC2=C(C=C1)NC3=C2N=CN=C3N4CCN(CC4)CC5=CC=CC=C5	-6.33977	-0.009663	0.997031	0.985996	1.05015	1.01768	1	1.71707	1.90122	3.97739	0	0	0.571847	0.715804	3	2.289	active	Training set	80.59
659060	CCCC1=NC(=C(C2=C1COC(C2)(C)C)C#N)NC3CCCCC3	-34.1761	-0.030757	1.52907	0.86016	1.24201	1.16392	0	1.54602	1.9268	5.23367	0	0	0.702222	0.681251	1	2.901	active	Test set	51.4
659069	C1CCN(CC1)CCN2C(=C(C3=NC4=CC=CC=C4N=C32)C(=O)NCC5=CC=CO5)N	-4.22318	-0.11092	1.0831	0.889483	1.10859	1.19505	1	1.62045	1.88718	5.10915	0	0	0.797789	0.754088	3	1.463	active	Training set	91.83
659077	COC1=CC=CC=C1C(=O)NC(=NC2=NC3=CC=CC=C3O2)NC(=O)C4=CC=CC=C4OC	22.9186	0.087445	1.53715	0.835106	1.07056	0.856466	3	1.77388	1.83688	4.85983	0	0	0	0.638717	1	1.309	active	Test set	67.26
659188	CC1=C(C(=NN1)C2=C(C=C(C=C2)O)O)OC3=CC=CC=C3	-10.5721	-0.009245	0.614961	0.960848	0.863552	1.26544	0	1.46665	1.84171	4.93338	2	0	0.579586	0.703693	0	2.572	active	Test set	56.06
659200	C1CCC2=C(C1)C3=C(N=C2N4CCOCC4)SC5=C3N=CN=C5N(CCO)CCO	-51.5926	0.034405	0.938529	0.957546	1.04917	0.985961	0	1.58011	1.91193	2.66286	2	0	0.524029	0.712835	6	0.204	active	Test set	58.29
659229	C1CSCCN1C2=NC=NC3=C2NC4=C3C=C(C=C4)F	-6.3457	-0.010565	0.694343	0.682293	0.853564	1.00524	0	1.48965	1.84115	3.32006	0	0	0	0.796364	3	1.828	active	Training set	59.59
659242	CSC1=C(C(=C(C(=N1)N)C#N)C2=CC=CC=C2Cl)C#N	-9.1157	-0.459679	1.12294	0.767174	0.641289	0.928448	0	1.2451	1.98567	2.81195	0	0	0	0.765386	0	1.173	active	Test set	60.5
659273	C[C@@H]1C[C@@H](C2=CC=CC=C2N1C(=O)C3=CN=CC=C3)NC4=CC=CC=C4	-20.484	0.054799	0.820659	0.740727	0.979115	1.2299	0	1.74449	2.01867	5.48298	0	0	0.68211	0.720012	1	1.672	active	Training set	53.74
659295	C1CCC2(CC1)C(=C(NC(=C2C#N)SCC3=CC=C(C=C3)Cl)N)C#N	12.8758	-0.071292	1.08753	0.790009	0.749059	1.0353	0	1.53454	2.04893	3.59305	0	0	0.500676	0.70855	0	3.901	active	Training set	91.02
659407	CCCC1=CC(=C(C=C1OC)O)C2=NC(=NC=C2C3=CC4=C(C=C3)OCCCO4)N	-8.11216	0.001634	1.24816	0.952857	1.09631	0.902744	0	1.56655	1.91158	6.90414	1	0	0.556948	0.811832	1	1.909	active	Training set	78.16
659413	C1=CC=C2C(=C1)C3=C4C(=NO3)C=CC(=C4C2=O)NCC5=CC=CO5	-2.67088	0.168687	1.04863	0.674278	0.831585	1.07726	0	1.50131	1.98573	4.78536	0	0	0.75904	0.768374	8	1.875	active	Test set	50.19
659453	C1CN(CCN1C2=CC=CC=C2)C3=NC=NC4=C3NC5=C4C=C(C=C5)F	-15.8439	0.024636	0.891979	0.710799	1.0091	1.0269	0	1.68907	1.89553	4.62055	0	0	0	0.668077	3	2.328	active	Test set	90.13
659496	CN(CC(COC1=CC=C(C=C1)OCC(CN(C)C2CCCCC2)O)O)C3CCCCC3	-20.744	0.030697	1.62377	0.966701	1.40659	1.26573	2	1.77484	1.89913	4.69658	2	0	0	0.608898	0	3.314	active	Training set	50.12
659529	CCC(C(=O)NC1=NN=C(S1)SCC)(C(F)(F)F)C(F)(F)F	-29.1807	-1.45376	0.91606	0.636423	0.917899	0.724032	0	1.23375	1.66359	3.23417	0	0	0	0.758732	0	4.98	active	Training set	66.02
659543	COC1=CC2=C(C=C1)NC3=C2N=CN=C3N4CCN(CC4)CC5=CC6=C(C=C5)OCO6	-32.3586	-0.063127	1.02435	0.928683	1.15459	0.936082	1	1.70966	1.88111	5.18904	0	0	0.64657	0.768122	4	1.7	active	Test set	76.29
659623	C1CN(CCN1CC2=CC3=C(C=C2)OCO3)C4=NC=NC5=C4NC6=C5C=C(C=C6)F	-32.0676	-0.080314	0.966333	0.783626	1.08988	0.934746	1	1.70873	1.87464	4.47984	0	0	0.650042	0.768943	4	1.576	active	Training set	83.27
659717	C1CN(CCN1CC2=CC=CC=C2)C3=NC=NC4=C3NC5=CC=CC=C54	-17.1105	0.011112	1.01341	0.988501	1.03137	1.05065	1	1.71514	1.90362	3.94937	0	0	0.571847	0.680513	3	1.897	active	Training set	63.02
659735	CC1CN(CCN1C2=CC(=CC=C2)OC)C3=NC=NC4=C3NC5=CC=CC=C54	4.78806	0.020982	1.126	0.94758	1.1009	1.07687	0	1.70168	1.93016	5.71825	0	0	0	0.756599	3	2.912	active	Training set	91.93
659754	CCC(C(F)(F)F)(C(F)(F)F)NC(=O)NC1=NN=C(S1)SCC	-30.1351	-0.051143	0.740056	0.663657	0.935108	0.772878	0	1.31271	1.6372	2.53367	0	0	0	0.775846	0	4.962	active	Training set	82.11
659765	CC1=C(C(=O)N(N1C)C2=CC=CC=C2)N=CC3=C(N(C(=O)NC3=O)CCC4=CC=CC=C4)O	-32.6439	-0.376778	0.873813	0.735365	1.05359	1.16485	0	1.73225	1.88609	3.08933	1	0	0.663168	0.746178	0	1.251	active	Training set	79.22
659822	CCC(C(F)(F)F)(C(F)(F)F)NC(=O)NC1=NN=C(S1)C(F)(F)F	-52.4308	-2.16603	0.400958	0.793293	1.06062	0.76737	0	1.31044	1.58939	3.32108	0	0	0	0.789801	0	4.787	active	Training set	81.7
659871	CC1=C(C=C(C=C1)NC(=O)CSC2=C(C(C(=C(N2)C)C(=O)OCC=C)C3=CC=CO3)C#N)Cl	-26.8024	-0.249152	1.05227	0.753968	0.882456	1.12811	0	1.48493	1.96045	5.04334	0	0	0.99329	0.835957	0	2.949	active	Training set	84.21
659873	C1CCC(CC1)N2CCN(CC2)C3=NC=NC4=C3NC5=C4C=C(C=C5)F	-15.0834	-0.046294	0.954613	0.705407	1.14396	1.08567	1	1.6838	1.93722	4.22156	0	0	0	0.709218	3	2.538	active	Test set	85.95
659940	CC1CN(CCN1C2=CC(=CC=C2)OC)C3=NC=NC4=C3NC5=C4C=C(C=C5)F	-6.76083	0.053185	1.00541	0.756044	1.09892	1.01815	0	1.6966	1.922	5.51844	0	0	0	0.779813	3	2.817	active	Training set	93.04
659987	CCCOC(=O)CSC1=C(C(CC(=O)N1)C2=CC3=C(C=C2)OCO3)C#N	-11.3429	0.076347	0.950258	0.782904	1.00281	1.02724	0	1.50004	1.91773	3.90214	0	0	0.816173	0.855815	1	0.891	active	Training set	50.37
660009	CN(CC1=CC=CC=C1)C2=NC=NC3=C2C=C(C=C3)Br	25.3317	0.003155	0.691673	0.778395	0.768779	0.816952	0	1.40136	1.93348	3.85717	0	0	0.643463	0.712307	1	2.185	active	Test set	55.55
660029	COC1=CC=CC(=C1)NC(=O)CSC2=C(C(C3=C(N2)CCCC3=O)C4=CC=CO4)C#N	-27.8686	-0.18685	1.12171	0.765596	0.910488	1.13839	0	1.55535	1.99624	5.50252	0	0	0.927212	0.834079	1	1.136	active	Test set	60.13
660062	CC1=NN=C2N1C3=C(C4=C(S3)COC(C4)C(C)C)C(=O)N2CC5=CC=CC=C5	-19.9044	-0.281427	1.02772	0.705897	0.965929	0.911596	0	1.6094	1.88971	3.4032	0	0	0.79019	0.791252	6	3.426	active	Training set	72.31
660118	CC1=COC2=C(C=C3C4CCCNC(=O)C4(OC3=C12)N5CCCCC5)O	-39.1881	-0.282286	0.63459	0.849087	1.13829	1.13304	1	1.55004	1.87257	3.82069	1	0	0.747847	0.754606	6	1.435	active	Test set	91.43
660210	CC1(CC2=C(CO1)C(=NC3=C2C(=NS3)N)N4CCOCC4)C	-56.0443	-0.055002	1.41437	0.917273	1.0817	0.956853	0	1.45002	1.87895	2.06648	0	0	0.732821	0.775885	3	0.62	active	Test set	91.01
660229	CCCSC1=NN=C(S1)NC(=O)NC2=CC=C(C=C2)F	-6.72887	-0.563975	0.861853	0.654438	0.79284	1.14951	0	1.34949	1.75316	2.57315	0	0	0	0.818285	0	2.459	active	Training set	70.31
660296	CCN(CC)C(=O)CSC1=NC2=CC=CC=C2C(=O)N1CC3CCCCC3	-9.30817	-0.096192	1.39821	0.645334	1.09847	1.2082	2	1.59671	1.95758	4.41177	0	0	0.608532	0.708983	1	3.179	active	Training set	59.25
660368	CCNC(=O)C1=CC2=C(N=C3C(=CC=CN3C2=O)C)N(C1=N)CCC4=CC=CC=C4	35.7816	-0.065043	1.32056	0.738615	1.04237	1.03699	4	1.69947	1.91986	2.57802	0	0	0.641318	0.77312	3	2.157	active	Training set	70.49
660397	CCCN(CCC)C1=NC2=CC=CC=C2N=C1C(C#N)C(=O)OC(C)COC	-26.1311	-0.184124	1.23834	0.782802	1.35238	1.15361	0	1.56368	1.85473	5.07905	0	0	1.08274	0.75293	1	1.731	active	Training set	52.06
660434	CC1=C(C(=CC=C1)C)NC(=O)CSCC(=O)C2=CC(=C(C=C2)O)O	14.8791	-0.244666	0.872164	0.819851	0.855042	1.17207	0	1.44068	1.87957	4.3067	2	0	0.612182	0.743761	0	1.551	active	Training set	76.21
660445	CC(=O)OC1=C(C=C(C=C1OC)C2NC3=CC=CC4=C3C(=CC=C4)N2)OC	-15.3761	0.228964	1.04462	0.86071	1.06398	0.95575	0	1.42824	2.00728	6.91384	0	0	0.888036	0.711798	4	2.557	active	Test set	68.49
660706	C1=CC=C(C=C1)C(=O)NC2=NN(C(=N2)NC(=O)C3=CC=CO3)C4=CC=CC=C4	-6.83499	0.002188	1.2471	0.763678	0.961885	1.05612	0	1.54202	1.83233	4.63824	0	0	0	0.662186	0	1.598	active	Test set	82.65
660761	CC1=CC(=CC(=C1)N2C3=C(C4=NC5=CC=CC=C5N=C42)C(=O)N(C=N3)CC6=CC=CO6)C	-20.169	-0.095851	1.27054	0.773406	0.999741	1.02132	2	1.69575	1.90565	5.26149	0	0	0.873967	0.742308	6	1.906	active	Test set	72.18
660762	CC1=CC2=C(C=C1)N=C(C(=C2N)C#N)C(F)(F)F	-22.4618	-2.45725	0.686373	0.599567	0.857972	0.675195	0	1.09851	1.93269	4.0288	0	0	0.497459	0.785844	1	1.295	active	Training set	63.84
660792	CCCCN(CCCC)C(=O)CSC1=NN=C2N1C3=C(C4=C(S3)CCCC4)C(=O)N2C	-38.0913	0.013445	0.962115	0.644038	1.01597	1.03616	0	1.61379	1.86844	3.81665	0	0	0.627366	0.728789	6	4.759	active	Training set	69.99
660794	CCN(CC)C1=CC(=C(C=C1)C2NC3=CC=CC4=C3C(=CC=C4)N2)O	26.1423	-0.00135	1.55764	1.08368	0.971713	1.1347	0	1.48822	1.99952	6.73927	1	0	0.832014	0.69868	4	3.266	active	Test set	77.48
660845	C1=CC=C2C(=C1)N=C3C(=C(N(C3=N2)CC4=CC=C(C=C4)F)N)C(=O)NCC5=CC=CO5	1.6537	0.041711	1.01332	0.750901	0.925144	1.07256	0	1.61466	1.85134	5.33885	0	0	0.841851	0.742628	3	1.321	active	Training set	86.73
660929	CC(C)(C)N1C=NC2=C1C=CC(=C2)NS(=O)(=O)C3=CC=C(C=C3)Br	-16.7243	-0.353838	0.556613	0.521301	1.04222	1.06661	0	1.61104	1.98908	5.51465	0	0	0	0.688115	1	2.885	active	Training set	61.38
660939	CC1=CC2=C(C(=O)O1)S/C(=C(\\C(=O)OC)/C(F)(F)F)/O2	-28.3639	0.312612	0.554199	0.766955	0.987098	0.559008	0	1.12985	1.66344	2.61525	0	0	0.62781	0.82319	1	2.058	active	Training set	76.11
661027	CC1=C(C2=NC3=CC=CC=C3N2C(=C1CCC#N)N4CCN(CC4)C5CCCCC5)C#N	-32.141	0.038562	1.10659	0.827019	1.13411	1.12835	1	1.77628	1.97823	5.82268	0	0	0.641051	0.723933	3	3.465	active	Training set	89.06
661076	CC1=C(C(=CC=C1)C)OCC(=O)NC2=CC=CC(=C2)C3=NN=C(O3)C4=CC=CC=C4	22.6864	0.099924	1.51007	0.749326	1.00111	1.07765	0	1.81484	1.89111	6.1979	0	0	0.903908	0.650091	0	3.572	active	Test set	53.02
661140	C1C(C(=C2N(C1=O)C(CS2)(C3=CC=CC=C3)O)C#N)C4=CC=CC=C4	17.2422	-0.246686	1.0206	0.740838	0.784717	1.12924	0	1.6325	1.96839	3.21497	1	0	0.751358	0.673576	1	1.708	active	Test set	61.49
661204	C1OC2=C(O1)C=C(C=C2)CNC3=C(N=C(O3)C4=CC=CS4)C#N	-11.9794	-0.147313	1.05741	0.929729	0.870049	0.919879	0	1.46253	1.84546	4.73283	0	0	0.762599	0.81663	1	1.918	active	Training set	51.76
661241	CC1=CC(=CC=C1)N2C3=NC=NC(=C3C=N2)NCC4=CC=CO4	-0.217636	-0.00046	1.13518	0.864763	1.02862	1.0782	0	1.48807	1.86509	3.6952	0	0	0.75506	0.826034	1	1.1	active	Training set	63.03
661251	COC1=CC=C(C=C1)CC(=O)NC2=CC=CC(=C2)C3=NN=C(O3)C4=CC=CO4	21.9645	0.085819	0.666494	0.802265	1.03658	1.10099	0	1.499	1.87852	5.77854	0	0	0.759738	0.749491	0	2.354	active	Training set	63.98
661305	CC(C)(C)C1CCC2(CC1)C(C(=O)NC(=C2C#N)SCC(=O)NC3=CC=CC=C3)C#N	38.8493	-0.14982	1.00773	0.645231	0.960761	1.08268	0	1.70167	2.09236	5.71224	0	0	0.848183	0.720512	0	3.576	active	Test set	70.25
661384	CN(C)CC(COC1=CC=C(C=C1)C2=CC=C(C=C2)C#N)O	12.0579	-0.155205	1.12473	0.917903	1.10936	0.839405	1	1.5532	1.93885	3.09358	1	0	0	0.700832	0	1.292	active	Training set	64.25
661402	CC1=CC(=C(C=C1)N2C3=NC=NC(=C3C=N2)NCC4=CC5=C(C=C4)OCO5)C	18.9449	-0.082464	0.970098	0.864092	1.05564	0.935362	0	1.67497	1.88804	4.8797	0	0	0.749504	0.775068	2	1.74	active	Training set	52.82
661435	CC(C)CC1=NC(=C(C2=C1CCC2)C#N)N3CCN(CC3)C(=O)C4=CC=CO4	-42.2749	0.207163	0.659509	0.742588	1.1951	1.06555	0	1.55343	1.88919	4.08885	0	0	0.510257	0.737204	1	2.364	active	Training set	57.17
661442	C1=CC=C2C(=C1)N=NN2CC(COC3=CC=C(C=C3)C4=CC=C(C=C4)C#N)O	-19.6057	-0.126417	1.34844	0.770891	0.91961	1.11698	0	1.69729	1.93623	4.78726	1	0	0	0.700347	1	1.616	active	Test set	57.71
661452	C1CC2=C(C(C(=C(N2)SCC(=O)C3=CC=C(C=C3)Cl)C#N)C4=CC=CO4)C(=O)C1	-28.3562	-0.032366	1.27427	0.640615	0.778679	1.14199	0	1.55166	1.99183	4.41693	0	0	0.912981	0.811779	1	1.689	active	Test set	80
661462	CC(=O)/C(=C/1\\NC(=O)C(S1)CC2=CC=CC=C2)/C#N	-6.37458	0.123108	1.24076	0.593072	0.809711	1.07375	0	1.42244	1.89583	2.24506	0	0	0.641782	0.778645	0	1.358	active	Test set	56.02
661482	COC1=CC=CC(=C1O)C2=NC3=CC=CC=C3C(=N2)NCC4CCCO4	-4.93652	-0.135204	0.975364	0.939378	1.08039	1.07466	0	1.53455	1.85938	5.88375	1	0	0	0.791444	1	1.476	active	Training set	83.76
661494	C1CC2=C(C(C(=C(N2)SCC(=O)C3=CC=C(C=C3)Br)C#N)C4=CC=CO4)C(=O)C1	-28.3162	-0.03193	1.28504	0.652926	0.712572	1.12103	0	1.55171	1.99184	4.36993	0	0	0.912803	0.811779	1	1.865	active	Test set	77.76
661497	CC1CCN(CC1)C2=NC(=NC3=CC=CC=C32)C4=C(C(=CC=C4)OC)O	-10.316	-0.11596	0.924463	0.913305	1.09259	1.04355	0	1.71912	1.95146	6.45615	1	0	0	0.757347	1	3.178	active	Training set	53.72
661523	CCOC1=C(C=C2C(=C1)N=C(N=C2N3CCOCC3)C4=CC(=C(C=C4)OC)OC)OC	-34.318	-0.044938	1.02941	0.904802	1.33079	0.886536	0	1.58602	1.89451	6.89853	0	0	0	0.699558	1	2.419	active	Test set	66.45
661535	C1=CC=C(C=C1)CN2C(=C(C3=C2N=CN(C3=N)CCCN4C=CN=C4)C5=CC=CC=C5)C6=CC=CC=C6	41.2231	-0.037681	1.1459	0.953604	0.982019	0.938421	3	1.7728	1.93748	6.64996	0	0	0.7814	0.66326	1	5.668	active	Training set	91.51
661537	COCCNC(=O)C1=C(N(C2=NC3=CC=CC=C3N=C12)CCC4=CCCCC4)N	-13.5914	-0.081816	1.22329	0.868733	1.13697	1.14175	0	1.60875	1.91824	5.65184	0	0	0.548623	0.791717	3	2.307	active	Training set	91.2
661575	C1=CC=C(C=C1)CNC(=O)C2=CC3=C(N=C4C=CC=CN4C3=O)N(C2=N)CC5=CC=CO5	34.561	-0.221017	1.06242	0.783984	0.974963	1.06446	4	1.67311	1.90345	2.22052	0	0	0.913617	0.744829	3	1.38	active	Training set	90.48
661576	CCN(CC)C(=O)CSC1=C(C(C(=C(N1)C)C(=O)OCC=C)C2=CC=CC=C2)C#N	-27.0177	-0.210565	1.06972	0.71515	1.03936	1.09502	0	1.58958	2.00302	4.02594	0	0	0.903015	0.794977	0	3.812	active	Test set	51.16
661596	COC1=CC=CC(=C1)C2=CC(N3C(=NN=N3)N2)C4=CC=CC=C4	-18.4125	0.104645	1.0172	0.697462	0.957171	0.927229	0	1.50553	1.95422	4.09907	0	0	0.885719	0.728025	1	1.623	active	Training set	72.72
661629	COC1=CC=CC=C1N2C(=C(C3=NC4=CC=CC=C4N=C32)C(=O)NCC5CCCO5)N	-27.1884	-0.16913	1.07049	0.881807	1.05835	1.15148	0	1.60705	1.80962	5.86634	0	0	0	0.778799	3	1.617	active	Training set	52.93
661639	CCCC(=O)N1CCN(CC1)C2=C(C3=C(CCC3)C(=N2)CC(C)C)C#N	-36.2093	0.133129	0.746229	0.697206	1.28366	1.10638	0	1.55958	1.86413	4.32156	0	0	0.516406	0.680603	1	2.769	active	Training set	53.81
661645	C1CC2=C(C(C(=C(N2)SCC(=O)C3=CC=CC=C3)C#N)C4=CC=CO4)C(=O)C1	-28.3695	-0.029837	1.28681	0.657237	0.836907	1.14421	0	1.55156	1.99937	4.37174	0	0	0.913186	0.786397	1	1.745	active	Training set	69.05
661658	CC1=CC=C(C=C1)C(=O)CSC2=C(C(C3=C(N2)CCCC3=O)C4=CC=CO4)C#N	-32.2359	0.035102	1.41029	0.655302	0.858747	1.09801	0	1.5529	1.99701	4.39976	0	0	0.913186	0.808695	1	2.137	active	Test set	76.38
661691	C1CN(CCN1C2=CC=CC=C2)C3=NC(=NC4=CC=CC=C43)C5=CC=CC=N5	-27.672	-0.021914	1.01723	0.888451	1.02263	1.15031	0	1.72374	1.94112	6.28815	0	0	0	0.614257	1	2.457	active	Test set	64.57
661700	C1COCCN1CCCNC2=NC=NC3=C2NC4=C3C=C(C=C4)Cl	0.745929	-0.058155	0.935754	0.898862	1.04248	1.10325	1	1.6247	1.78062	3.21906	0	0	0	0.783483	3	0.656	active	Training set	89.87
661711	CC(=O)/C(=C/1\\NC(=O)C(S1)CC2=CC=CC=C2Cl)/C#N	-7.37958	0.030852	1.24897	0.588771	0.734628	1.06641	0	1.42283	1.90776	2.29025	0	0	0.640795	0.817223	0	1.091	active	Test set	61.9
661727	CCCCC1=CC=C(C=C1)NC(=O)CSC2=C(C(C3=C(N2)CCCC3=O)C4=CC=CO4)C#N	-37.8609	-0.086917	1.25241	0.710844	0.928106	1.19323	0	1.55965	1.98005	6.33573	0	0	0.918947	0.79215	1	3.101	active	Test set	57.57
661736	CC1=CC=CC=C1N2C(=O)CC(C2=O)SC3=NN=C(O3)C4=CC=CC=C4	12.2876	0.133064	0.90589	0.63804	0.874866	1.13878	0	1.49434	1.85038	3.59758	0	0	0.785626	0.71526	0	2.475	active	Test set	56.62
661750	CC(C)(C)OC(=O)C1=C(N(C2=NC3=CC=CC=C3N=C12)CC4=CC=CO4)N	-61.1561	-0.067749	1.31438	0.853772	1.09466	1.12639	0	1.55691	1.8312	5.84875	0	0	0.863069	0.731585	3	2.577	active	Training set	56.86
661762	C1CN(CCN1CC2=CC=CC=C2)C3=NC(=NC4=CC=CC=C43)C5=CC=CC=N5	-40.6449	-0.009582	1.00338	0.887033	1.03945	1.10079	1	1.72464	1.93662	5.41716	0	0	0.580264	0.646385	1	1.931	active	Training set	60
661767	CCC(C)NC1=NC(=NC2=CC=CC=C21)C3=C(C(=CC=C3)OC)O	-9.46906	-0.076352	0.918772	0.956699	1.07353	1.09376	0	1.5809	1.90069	6.50325	1	0	0	0.762844	1	2.364	active	Training set	71.5
661791	C1CN(CCN1C2=C(C=C(C=C2)NC(=O)C3=CC=C(O3)Br)Cl)C(=O)C4=CC=CC=C4	-19.3262	0.050634	0.807868	0.713809	0.797112	1.17767	0	1.59926	1.91785	4.52773	0	0	0	0.673138	0	3.345	active	Training set	64.88
661819	CC1CCCCN1C2=NC(=NC3=CC=CC=C32)C4=C(C(=CC=C4)OC)O	-8.5534	-0.084943	0.877296	0.913305	1.09259	1.09829	0	1.70874	1.94797	6.59865	1	0	0	0.76595	1	3.13	active	Training set	61.66
661833	CC(C)N1C2=CC=CC=C2N=C1NCC3=CC=CC(=C3O)CC=C	0.539868	0.051924	0.831084	1.02225	1.05174	1.09491	0	1.55604	1.92495	6.08586	1	0	0.708848	0.770209	1	3.712	active	Training set	74.71
661867	CC1=CC=C(C=C1)CNC(=O)C2=CC3=C(N=C4C=CC=CN4C3=O)N(C2=N)CC5=CC=CO5	21.2004	-0.143137	1.12334	0.778802	0.993668	1.02925	4	1.67428	1.90314	2.24854	0	0	0.913617	0.767239	3	1.772	active	Training set	92.5
661878	C1=CC=C(C=C1)C2=C(N(C3=NC=NC(=C23)NCCO)CC4=CC=CO4)C5=CC=CC=C5	-21.188	-0.028766	0.905442	0.958182	0.961361	0.987497	0	1.67979	1.93426	6.01447	1	0	0.851002	0.713665	1	2.552	active	Test set	53.17
661972	CC1=C(C(=O)N(N1C)C2=CC=CC=C2)NC(=O)C3=COC(=O)C(=C3)Br	-22.2608	-0.079935	0.836422	0.690072	0.819389	1.21841	0	1.56279	1.80774	2.95453	0	0	0.608374	0.783045	0	1.443	active	Training set	80.51
661985	CC1=CC=C(C=C1)CN2C3=C(C=N2)C(=NC=N3)N4CCN(CC4)CC5=CC=C(C=C5)Cl	-31.0652	0.023648	1.0768	0.735925	1.01548	0.999044	1	1.74209	1.90624	4.13509	0	0	0.744099	0.701979	1	2.251	active	Test set	53.69
662044	CSC1=C(C(=NC(=N1)N)SCC(=O)C23CC4CC(C2)CC(C4)C3)C#N	15.4869	-0.165033	0.987749	0.700499	0.830794	1.01238	0	1.40606	2.12193	3.10145	0	0	0.553014	0.697105	7	2.512	active	Training set	74.94
662183	C1COCCN1CCNC2=NC(=NC3=CC=CC=C32)C4=CC=CC=C4O	8.79319	-0.109387	1.00327	0.967968	1.09174	1.09863	1	1.64283	1.8585	4.52756	1	0	0	0.701492	1	0.547	active	Training set	88.22
662205	CN(C)C1=CC=C(C=C1)C2C=C(NC3=NN=NN23)C4=CC(=CC=C4)OC	-12.7908	0.114781	1.19573	0.747936	1.08177	0.840199	0	1.5322	1.96349	4.69216	0	0	0.899607	0.756379	1	1.524	active	Training set	58.58
662312	CC1=CC2=C(C=C1)NC3=C2CN(CC3)C(=O)CN4CCCC5=CC=CC=C54	-17.636	0.023516	1.17235	0.776894	1.03557	1.09795	0	1.70254	1.93593	3.87819	0	0	0.723113	0.769284	4	2.468	active	Test set	68.96
662321	CC1=CC=CN2C1=NC3=C(C2=O)C=C(C(=N)N3CCCOC(C)C)C(=S)N	15.6968	-0.012555	1.31265	0.887295	0.944726	1.02987	4	1.53817	1.87953	1.49962	0	0	0.540906	0.836898	3	1.163	active	Training set	51.32
662416	CCOC1=CC=CC(=C1)C2=NN=C3N2N=C(S3)C4CCCCC4	1.66971	-0.165928	1.16159	0.684277	0.963321	1.25288	0	1.33674	1.94463	5.06796	0	0	0.477474	0.728627	1	4.642	active	Training set	79.01
662427	CC1CN(CCN1C2=CC=CC(=C2)C)CC(=O)NC3=C(NC4=C3C=CC(=C4)OC)C(=O)OC	10.2526	0.102198	0.953254	0.816039	1.20938	1.1034	1	1.668	1.92701	4.89386	0	0	0.772713	0.790967	1	3.047	active	Test set	67.95
662450	C1CC(OC1)CNC2=NC(=NC3=CC=CC=C32)C4=CC=CC=N4	-0.729019	-0.041845	1.00688	0.889629	1.05737	1.17856	0	1.53449	1.84939	5.09836	0	0	0	0.775521	1	0.866	active	Training set	60.16
662572	CC1=CC(=NC(=N1)N2C(=CC(=N2)C)C)NC3=CC=C(C=C3)OC	8.23891	0.025527	0.807876	0.868343	1.15815	1.13951	0	1.53759	1.83248	4.92443	0	0	0.55089	0.725438	0	1.589	active	Test set	66.23
662587	COC1=CC=C(C=C1)CNC2=C(N=C(O2)COC3=CC=C(C=C3)Cl)C#N	19.3874	-0.060482	1.42166	0.869759	0.989603	1.04164	0	1.51586	1.86173	5.16604	0	0	0.921292	0.74356	0	2.067	active	Training set	74.09
662610	CC1=C(C2=CC(=C(C=C2O1)Br)OC)C(=O)N3CCN(CC3)C4=CC=CC=C4	-27.1301	-0.141049	1.03695	0.778223	0.913098	0.979848	0	1.63083	1.89268	4.35237	0	0	0.593383	0.708872	1	3.057	active	Training set	60.85
662624	C1CCC(CC1)C2=NN=C3N2N=C(CS3)C4=CC5=C(C=C4)OCO5	7.32441	0.106505	1.16577	0.741044	0.950216	1.19645	0	1.45397	1.91617	4.15015	0	0	0.588857	0.72571	2	4.375	active	Training set	50.22
662647	COC1=CC=CC=C1C2=NN=C3N2N=C(CS3)C4=CC(=C(C=C4)O)O	18.3828	0.204779	1.06754	0.900108	0.80382	1.19572	0	1.45926	1.86109	3.70094	2	0	0.63253	0.758163	1	3.202	active	Training set	74.44
662755	COC1=CC=CC(=C1)C2=NN=C3N2N=C(S3)C4CCCCC4	-0.00449	-0.222045	1.19821	0.684786	0.940338	1.19936	0	1.27039	1.95025	4.67786	0	0	0.477474	0.713074	1	4.219	active	Test set	73.28
662767	CC(C)NC1=NC(=NC2=CC=CC=C21)C3=C(C(=CC=C3)OC)O	-21.0302	-0.030525	0.919825	0.961211	1.05093	1.07115	0	1.52136	1.90706	6.11315	1	0	0	0.742659	1	2.006	active	Test set	77.91
662849	C1=CSC(=C1)CC2=NN3C(=NN=C3S2)C4=C(C=C(C=C4)Cl)Cl	8.03835	-0.042297	0.83245	0.549625	0.629331	1.18119	0	1.32025	1.86061	3.18815	0	0	0.569562	0.80632	1	3.811	active	Training set	52.82
662880	CCN(CC)C1=CC=C(C=C1)C2=NN3C(=NN=C3S2)C4=CN=CC=C4	2.01847	-0.0251	0.886342	0.68753	0.924527	1.19548	0	1.4849	1.88645	4.55606	0	0	0	0.738359	1	3.015	active	Training set	80.88
663143	CCOC1=CC=C(C=C1)C2=NN3C(=NN=C3SC2)C4=CC=CC=C4OC	18.159	-0.046438	0.983573	0.760345	0.938853	1.14063	0	1.47369	1.87529	4.44805	0	0	0.604752	0.74825	1	3.598	active	Training set	66.04
663170	COC1=CC=CC(=C1O)C2=NC3=CC=CC=C3C(=N2)NCCN4CCOCC4	-0.674408	-0.104798	0.991807	0.96063	1.16218	1.04201	1	1.64283	1.85802	5.03695	1	0	0	0.737606	1	0.576	active	Training set	80.66
663229	COC1=CC=C(C=C1)C2=NN3C(=NN=C3SC2)C4=CC=CC=N4	7.8069	-0.140829	1.05287	0.727166	0.868622	1.21331	0	1.46371	1.87984	3.34875	0	0	0.599331	0.774455	1	2.273	active	Training set	50.14
663307	CCOC(=O)C1=CC2=C(N=C3C=CC=CN3C2=O)N(C1=N)CC4=CC=CC=C4Cl	31.4703	-0.183894	1.27445	0.721149	0.9433	1.00924	4	1.65767	1.91906	2.33282	0	0	0.835484	0.782336	3	2.082	active	Training set	52.57
663315	CCC1CCCCN1C2=NC(=NC3=CC=CC=C32)C4=CC=NC=C4	3.50072	-0.052875	0.675506	0.842283	1.09089	1.15602	0	1.71084	1.96315	5.79817	0	0	0	0.752178	1	2.472	active	Training set	74.9
663326	CC(C)(C)C1=CC=C(C=C1)C2=NN=C3N2N=C(S3)C4=CC=CC=C4OC	11.0244	-0.118706	1.03378	0.688253	0.9151	1.01103	0	1.52948	1.95318	5.59466	0	0	0	0.680194	1	5.348	active	Test set	83.28
663340	COC1=CC=C(C=C1)CCN2C3=C(C=C(C2=N)C(=O)NCC4=CC=CO4)C(=O)N5C=CC=CC5=N3	32.1691	-0.067439	1.13596	0.81016	1.05595	1.02816	4	1.67477	1.91957	3.11191	0	0	0.823211	0.802136	3	1.145	active	Test set	61.23
663426	CCOC1=CC=CC(=C1)C2=NN=C3N2N=C(S3)C4=CC(=C(C(=C4)OC)OC)OC	-22.2869	0.060946	0.780948	0.839748	1.04405	0.985389	0	1.3363	1.84981	6.21543	0	0	0	0.715959	1	3.875	active	Training set	53.31
663695	CC1=CC2=C(C=C1)N([C@@H]3[C@H]2CN(CC3)C)C(=O)NC4=CC=CC(=C4)C(F)(F)F	22.695	-0.224964	0.668742	0.567076	1.10107	0.713564	1	1.70186	1.93526	4.95729	0	0	0.629089	0.78646	3	2.054	active	Training set	82.99
663896	CCOC(=O)C1=C(N(C2=CC(=C(C=C21)OC)Br)C)CN3CCN(CC3)CCO	-6.07711	-0.177428	1.01703	0.87023	1.08893	0.95959	2	1.56388	1.83888	2.00656	1	0	0.696686	0.769963	1	1.481	active	Training set	84.38
664608	CC(C)(C)C1CCC2=C(C1)SC3=C2C(=O)N(C4=NN=C(N34)SCC(=O)N)C	-9.62204	0.058743	0.815789	0.686615	0.890678	0.884	0	1.47166	1.9757	2.14535	0	0	0.627366	0.782484	6	3.59	active	Training set	69.78
665867	CC1=CC2=C(C=C1)N=C(N2)NCC3=CC=CC=C3	8.75625	-0.018289	1.09791	1.10027	0.9316	0.997846	0	1.3403	1.85499	3.79209	0	0	0.634301	0.709204	1	2.383	active	Training set	66.15
667476	C/C=C(/C(=C/C)/C1=CC=C(C=C1)O)\\C2=CC=C(C=C2)O	-30.9043	-0.119027	0.663069	0.990458	0.898891	1.0083	0	1.50963	1.97308	4.98036	2	0	0.436489	0.606002	0	4.404	active	Training set	50.86
969516	COC1=C(C=CC(=C1)/C=C/C(=O)CC(=O)/C=C/C2=CC(=C(C=C2)O)OC)O	-12.5335	0.360062	0.747699	0.838555	1.04756	0.991334	0	1.59878	1.85929	5.21502	2	0	0.821523	0.647731	0	1.945	active	Training set	75.29
5328770	C1=CC=C(C=C1)CCCNC(=O)/C(=C/C2=CC(=C(C=C2)O)O)/C#N	-6.5167	0.322133	1.0087	0.878042	0.91117	1.12657	0	1.56933	1.89991	3.79506	2	0	0.505507	0.744861	0	2.56	active	Test set	64.27
5389026	CN1C/C(=C/C2=CC(=CC=C2)OC)/C3=C(C1)C(C(=C(O3)N)C#N)C4=CC(=CC=C4)OC	3.14919	-0.141577	0.778776	0.917648	1.06645	0.772679	1	1.70153	2.03329	4.53204	0	0	0.888935	0.747052	1	1.481	active	Training set	67.52
5389030	CC1=CC(=CC2=C1C(=O)C(=C(O2)C)C3=CN(N=C3)C4=CC=CC=C4)O	11.0881	0.053067	0.880647	0.759567	0.918329	1.10538	0	1.60982	1.93799	4.67447	1	0	0.633973	0.744832	1	2.51	active	Training set	58.98
5389033	C1COC2=C(O1)C=CC(=C2)C3=C(OC4=CC(=CC(=C4C3=O)O)O)C(F)(F)F	-46.5061	-1.04112	0.899695	0.78104	0.959176	0.670493	0	1.46289	1.86901	5.44693	2	0	0	0.764237	2	2.329	active	Training set	71.11
5389065	CCOC(=O)[C@]1([C@@H]2C=CC(=CN2[C@H]([C@@H]1C3=CC(=CC=C3)Cl)C(=O)N)C(=O)N)C#N	-18.8995	0.413433	0.94758	0.740226	0.900489	1.04655	0	1.57717	1.92636	0.98583	0	0	0.971745	0.831351	1	-0.141	Inactive	Test set	-6.16
5389100	C=CCN1C(=O)C2=C(NC1=S)N=C3CCCCC3=C2	3.86552	-0.124797	1.05707	0.745005	0.8269	1.12158	0	1.42152	1.9607	2.63195	0	0	0.646398	0.823469	3	1.207	Inactive	Test set	-6.14
5389108	CCOC(=O)/C(=C\\1/C(=NC2=CC=CC=C2N1)N(CC(C)C)CC(C)C)/C#N	-8.00783	0.009305	1.34499	0.788641	1.26869	1.14645	2	1.57687	1.89375	4.82095	0	0	0	0.682944	1	4.165	Inactive	Training set	-6.12
5389117	CC(C)OC(=O)[C@H]1[C@@H]([C@@]([C@H]2N1C=C(C=C2)C(=O)N)(C#N)C(=O)N)C3=CC=C(C=C3)Cl	13.3204	0.503315	1.02101	0.732843	0.926461	1.06822	0	1.58377	1.92614	1.37433	0	0	1.00748	0.798512	1	0.108	Inactive	Training set	-6.11
5389126	CC1C[C@@]2(C(CN1C)C)C(=O)NC(=O)N2	4.54922	-1.60248	1.03698	0.734175	1.40044	1.13294	1	1.24172	1.90692	-0.24342	0	0	0	0.826963	0	0.017	Inactive	Training set	-6.07
5389172	CC(C)OC(=O)C1=C2NC(=O)C3=CC=CC=C3N2C4=NC5=CC=CC=C5N=C14	-20.0415	-0.199527	1.24179	0.732569	0.9798	1.14847	0	1.56943	1.86896	5.45704	0	0	0	0.721325	10	2.333	active	Test set	60.29
5389207	CC1CCN(CC1)CC2=C3C(=CC(=C2O)Cl)C(=CC(=O)O3)C	-21.3179	-0.179179	1.43358	0.764245	1.02085	1.02744	1	1.46805	1.92596	3.62936	1	0	0.669985	0.818291	1	2.777	Inactive	Training set	-6.06
5389208	CC(C)OC1=CC=C(C=C1)/C(=C/2\\C(N(C(=O)C2=O)CCN(C)C)C3=CC=CO3)/O	-30.4129	-0.261206	1.1816	0.807214	1.23079	0.998474	1	1.53969	1.85662	3.47566	1	0	1.01246	0.771202	0	1.406	Inactive	Training set	-6.03
5389209	CN(CC1=C(C=CC2=C1OC(=O)C3=CC=CC=C23)O)C4CCCCC4	-2.14727	-0.314213	1.23699	0.794958	1.05876	1.03371	1	1.67217	1.96595	4.91128	1	0	0.692027	0.708024	3	3.195	Inactive	Training set	-6.02
5389210	CN(C)CCN1C(/C(=C(/C2=CC=C(C=C2)OC)\\O)/C(=O)C1=O)C3=C(C(=CC=C3)OC)OC	-20.8698	-0.400188	1.05459	0.831988	1.25822	0.793959	1	1.55472	1.92057	4.19675	1	0	1.04163	0.716718	0	1.055	Inactive	Training set	-6
5389215	COC1=C(C=C(C=C1)C2/C(=C(\\C3=CC=CC=C3)/O)/C(=O)C(=O)N2C4=NC=CC=N4)OC	-13.1969	0.098188	1.06149	0.807191	1.05503	0.865822	0	1.66719	1.92813	4.59274	1	0	1.11976	0.748539	0	0.724	Inactive	Training set	-5.98
5389220	COC1=CC=C(C=C1)/C(=C/2\\C(N(C(=O)C2=O)C3=NC=CC=N3)C4=CC(=C(C=C4)OC)OC)/O	-9.20014	0.069124	1.15462	0.834024	1.11953	0.815265	0	1.6672	1.92584	5.10213	1	0	1.13538	0.72749	0	0.331	Inactive	Training set	-5.96
5389230	CCN(CC)CCN1C(/C(=C(/C2=CC=C(C=C2)OC(C)C)\\O)/C(=O)C1=O)C3=CC=NC=C3	-3.00567	-0.192336	1.27449	0.778724	1.22048	1.11488	1	1.60613	1.87882	4.07706	1	0	0.95913	0.72608	0	1.447	Inactive	Training set	-5.93
5389236	COC1=CC=C(C=C1)/C(=C/2\\C(N(C(=O)C2=O)CC3=CC=CO3)C4=CC=CS4)/O	-11.2112	-0.215361	1.14501	0.790186	0.884446	0.990007	0	1.52964	1.87504	3.56996	1	0	0.944405	0.805657	0	1.442	Inactive	Test set	-5.91
5389238	CC(C)OC1=CC=C(C=C1)/C(=C/2\\C(N(C(=O)C2=O)CCCN3CCOCC3)C4=CC=C(C=C4)OC)/O	2.67143	0.063065	1.27339	0.811278	1.23893	1.06712	1	1.66311	1.87954	4.57195	1	0	0.973142	0.74329	0	1.656	Inactive	Training set	-5.85
5389239	CC(C)OC1=CC=C(C=C1)/C(=C/2\\C(N(C(=O)C2=O)CCN3CCOCC3)C4=CC=CC=C4)/O	5.7131	-0.18876	1.19501	0.790321	1.17841	1.099	1	1.64835	1.8806	3.67246	1	0	0.954755	0.723148	0	1.691	Inactive	Training set	-5.84
5389241	C1CCN(CC1)C(=O)/C(=C\\2/NC3=CC=CC=C3S2)/C#N	-14.2147	-0.400575	1.24379	0.707532	0.86258	1.0919	0	1.55634	1.88984	3.21135	0	0	0	0.743223	1	1.995	Inactive	Training set	-5.84
5389242	CCOC1=CC=C(C=C1)C2/C(=C(\\C3=CC=C(C=C3)F)/O)/C(=O)C(=O)N2CCCN(C)C	16.7045	0.189032	1.34333	0.699834	1.16488	0.948081	1	1.59418	1.90046	3.70365	1	0	0.968609	0.771952	0	1.472	Inactive	Test set	-5.84
5389243	CC1=CC=C(C=C1)C2/C(=C(\\C3=CC=C(C=C3)OC(C)C)/O)/C(=O)C(=O)N2CCN4CCOCC4	-1.30245	-0.082502	1.25046	0.788649	1.1895	1.06766	1	1.6501	1.89371	3.70048	1	0	0.954755	0.734423	0	2.083	Inactive	Training set	-5.83
5389246	CC1=CC=C(C=C1)/C(=C/2\\C(N(C(=O)C2=O)CC3=CC=CO3)C4=C(C=CC(=C4)OC)OC)/O	-2.49178	-0.324849	1.22661	0.805126	1.08304	0.934417	0	1.55275	1.93169	4.58828	1	0	1.08552	0.76549	0	2.394	Inactive	Training set	-5.8
5389251	COC1=CC(=C(C=C1)OC)C2/C(=C(\\C3=CC=CC=C3)/O)/C(=O)C(=O)N2CC4=CC=CO4	0.855083	-0.396769	1.10945	0.809955	1.06726	0.969223	0	1.55266	1.92799	4.56026	1	0	1.08552	0.741116	0	2.002	Inactive	Training set	-5.79
5389252	CC1=CC(=NN1S(=O)(=O)/C=C/C2=CC=CC=C2)C	5.83775	-0.246194	0.953661	0.352149	1.32038	1.26161	0	1.52122	1.94254	3.60583	0	0	0.523717	0.677104	0	2.43	active	Training set	68.45
5389253	CC1=C(C=CC(=C1)/C(=C\\2/C(N(C(=O)C2=O)CCN(C)C)C3=CC=NC=C3)/O)OCC4=CC=CC=C4	-19.6251	-0.159574	1.15451	0.771314	1.09661	0.928584	1	1.77482	1.91879	3.83189	1	0	0.970714	0.767796	0	0.991	Inactive	Test set	-5.79
5389254	CC1=C(C(=O)C2=C(O1)C=C(C=C2)O)C3=CN(N=C3)C4=CC=CC=C4	3.6686	-0.037548	0.946918	0.764266	0.88918	1.16515	0	1.59137	1.91101	4.64645	1	0	0.633973	0.760426	1	2.118	Inactive	Training set	-5.78
5389255	CC1=CC=C(C=C1)/C(=C/2\\C(N(C(=O)C2=O)CCN3CCOCC3)C4=CC=CC=C4OC)/O	18.682	-0.371783	1.22058	0.792427	1.16652	0.996495	1	1.64854	1.89211	2.97659	1	0	1.00163	0.745954	0	1.411	Inactive	Training set	-5.76
5389267	CC1=CC=C(C=C1)/C(=C/2\\C(N(C(=O)C2=O)CC3=CC=CO3)C4=CC=CC=C4OC)/O	5.51115	-0.440455	1.13367	0.775589	1.01876	0.996683	0	1.5523	1.93089	4.07889	1	0	1.04552	0.767758	0	2.365	Inactive	Training set	-5.72
5389273	C/C(=C\\C(=O)C)/NCCNC1=C(C(=C(C(=C1F)F)CO)F)F	22.3749	-0.325267	0.774638	0.664267	1.17093	1.09061	0	1.38164	1.76682	1.34934	1	0	0.950566	0.765824	0	0.61	Inactive	Training set	-5.7
5389274	COC1=CC=C(C=C1)/C(=C/2\\C(N(C(=O)C2=O)CC3=CC=CO3)C4=CC=C(C=C4)C(=O)OC)/O	-9.29918	-0.26783	1.00584	0.779251	1.06485	0.939447	0	1.55746	1.92692	3.75115	1	0	1.05151	0.745876	0	0.983	Inactive	Training set	-5.65
5389280	COC1=CC=C(C=C1)/C(=C\\2/C(N(C(=O)C2=O)CCN3CCOCC3)C4=CC=CC=C4OC)/O	25.0674	-0.412443	1.18169	0.819493	1.21068	0.977328	1	1.64852	1.88663	3.45796	1	0	1.01726	0.724378	0	0.626	Inactive	Training set	-5.6
5389281	CC1=CC=C(C=C1)/C(=C/2\\C(N(C(=O)C2=O)CC3=CC=CO3)C4=CC=CS4)/O	-20.9433	-0.120961	1.16229	0.744704	0.841199	1.0222	0	1.53763	1.89431	3.08859	1	0	0.92878	0.800555	0	2.227	Inactive	Training set	-5.57
5389282	COC1=CC=C(C=C1)/C(=C\\2/C(N(C(=O)C2=O)CC3=CC=CO3)C4=C(C=CC(=C4)OC)OC)/O	5.30911	-0.385471	1.18759	0.833935	1.12886	0.909911	0	1.55267	1.92593	5.06965	1	0	1.10114	0.712748	0	1.609	Inactive	Training set	-5.55
5389283	CC1=CC=C(C=C1)/C(=C/2\\C(N(C(=O)C2=O)CC3=CC=CO3)C4=CC(=CC=C4)OC)/O	-16.8184	-0.128279	1.1043	0.775589	1.01876	0.996683	0	1.55259	1.9296	4.02418	1	0	1.02302	0.77427	0	2.154	Inactive	Training set	-3.66
5389284	CN(C)C1=NC(=NC(=N1)SC)OC2=NN=C(C=C2)OCC(=O)OC	11.0988	0.176144	0.748594	0.890342	1.23293	0.783223	0	1.35224	1.61285	2.39444	0	0	0.956661	0.796145	0	1.259	Inactive	Training set	-3.62
5389286	C1CC1NC(=O)C(C#N)C2=NC3=CC=CC=C3N=C2N4CCN(CC4)C/C=C/C5=CC=CC=C5	-42.5968	-0.197658	1.39415	0.763702	1.06941	1.22342	1	1.67604	1.89165	4.80584	0	0	1.02497	0.714229	1	1.964	Inactive	Training set	-3.61
5389287	COC1=CC=CC(=C1)/C(=C\\2/C(N(C(=O)C2=O)CCCN3CCOCC3)C4=CC=C(C=C4)C(=O)OC)/O	-11.2425	-0.063377	0.999527	0.782651	1.21303	0.973637	1	1.6644	1.88744	3.03895	1	0	1.00301	0.75151	0	0.387	Inactive	Test set	-3.61
5389289	CCOC(=O)COC1=NN=C(C=C1)OC2=NC(=CC(=N2)OC)C	-5.59186	-0.001454	0.776351	0.869104	1.47625	1.025	0	1.41725	1.64309	3.63877	0	0	0.957886	0.826811	0	1.571	Inactive	Training set	-3.6
5389290	CC1=C(C=NN1C2=CC=CC=C2)/C(=C/3\\C(N(C(=O)C3=O)CCN(C)C)C4=CC(=CC=C4)OC)/O	-28.538	-0.275444	1.10428	0.761172	1.13393	1.02534	1	1.66038	1.91026	3.79688	1	0	1.00082	0.763121	0	1.488	Inactive	Training set	-3.57
5389293	CC1=C(C=NN1C2=CC=CC=C2)/C(=C/3\\C(N(C(=O)C3=O)CCN(C)C)C4=CC(=C(C=C4)OC)OC)/O	-32.214	-0.06556	1.15282	0.79116	1.18762	0.980426	1	1.6619	1.91176	4.30627	1	0	1.0286	0.758305	0	1.728	Inactive	Training set	-3.57
5389294	CC1=C(C=NN1C2=CC=CC=C2)/C(=C\\3/C(N(C(=O)C3=O)CCCN(C)C)C4=CC=CC=C4)/O	19.4649	-0.238269	1.22786	0.71961	1.09059	1.09155	1	1.65916	1.90588	3.67759	1	0	0.954712	0.728452	0	2.239	Inactive	Test set	-3.57
5389295	CC1=CC=C(O1)C2/C(=C(\\C3=C(N(N=C3)C4=CC=CC=C4)C)/O)/C(=O)C(=O)N2CCN5CCOCC5	20.751	-0.43908	1.13498	0.782736	1.15939	1.19503	1	1.6523	1.814	2.65991	1	0	1.04978	0.751385	0	1.032	Inactive	Training set	-3.56
5389296	CC1=C(C=NN1C2=CC=CC=C2)/C(=C/3\\C(N(C(=O)C3=O)CCN(C)C)C4=C(C=CC(=C4)OC)OC)/O	-16.0935	-0.353075	1.28024	0.79116	1.18762	0.980426	1	1.66112	1.91509	4.36098	1	0	1.06332	0.758305	0	1.728	Inactive	Test set	-3.5
5389297	CN(C)CCCN1C(/C(=C(\\C2=CC(=CC=C2)OC)/O)/C(=O)C1=O)C3=CC(=CC=C3)Cl	16.8255	-0.104778	1.12911	0.74749	1.05004	0.907366	1	1.59333	1.91651	3.55855	1	0	0.936814	0.772933	0	1.51	Inactive	Training set	-3.48
5389299	CC1=C(C=NN1C2=CC=CC=C2)/C(=C/3\\C(N(C(=O)C3=O)CCN4CCOCC4)C5=CN=CC=C5)/O	21.5611	-0.294615	1.15922	0.762395	1.12193	1.17236	1	1.65461	1.85156	2.45309	1	0	1.0077	0.772117	0	-0.009	Inactive	Training set	-3.47
5389300	CCOC1=C(C=C(C=C1)/C(=C/2\\C(N(C(=O)C2=O)CCN(C)C)C3=CC=CC=C3)/O)Cl	-22.6641	-0.24081	1.19689	0.74749	1.05004	0.946383	1	1.55395	1.90972	3.55855	1	0	0.938626	0.760901	0	2.208	Inactive	Training set	-3.46
5389302	CC1=CC=C(O1)C2/C(=C(/C3=C(N(N=C3)C4=CC=CC=C4)C)\\O)/C(=O)C(=O)N2CCN(C)C	-9.13959	-0.511945	1.12563	0.763242	1.14484	1.0967	1	1.58464	1.82572	2.88931	1	0	1.03416	0.757914	0	1.432	Inactive	Training set	-3.41
5389303	CC1=C(C=NN1C2=CC=CC=C2)/C(=C/3\\C(N(C(=O)C3=O)CCCN4CCOCC4)C5=CC=NC=C5)/O	-16.0713	-0.198476	1.08389	0.759611	1.13444	1.1838	1	1.66487	1.85659	2.84319	1	0	0.987058	0.779442	0	0.349	Inactive	Test set	-3.41
5389304	CC1=C(C=NN1C2=CC=CC=C2)/C(=C\\3/C(N(C(=O)C3=O)CCN(C)C)C4=CN=CC=C4)/O	-8.34411	-0.326526	1.16605	0.735288	1.1036	1.07396	1	1.64432	1.87565	2.68249	1	0	0.992073	0.781101	0	0.391	Inactive	Training set	-3.41
5389305	CC1=C(C=NN1C2=CC=CC=C2)/C(=C/3\\C(N(C(=O)C3=O)CCN(C)C)C4=C(C(=CC=C4)OC)OC)/O	-23.7976	-0.358107	1.09267	0.79116	1.18762	0.980426	1	1.66115	1.9153	4.36098	1	0	1.06332	0.755321	0	1.728	Inactive	Training set	-3.4
5389307	CN(C)CCCN1C(/C(=C(/C2=CC(=CC=C2)OC)\\O)/C(=O)C1=O)C3=CC=C(C=C3)C(=O)OC	4.08102	-0.06538	1.04284	0.766457	1.2041	0.843711	1	1.59703	1.91729	3.26835	1	0	0.990665	0.757458	0	0.787	Inactive	Training set	-3.38
5389311	CC1=C(C=NN1C2=CC=CC=C2)/C(=C\\3/C(N(C(=O)C3=O)CCN(C)C)C4=CC=CS4)/O	-34.6445	-0.193506	1.15977	0.726684	0.958095	1.03082	1	1.58387	1.83984	2.86129	1	0	0.906585	0.780453	0	1.561	Inactive	Test set	-3.38
5389312	CCN1CCN(CC1)C2=C(C(=O)N3C=CC=C(C3=N2)C)/C=C(\\C#N)/S(=O)(=O)C4=CC=CC=C4	55.0792	-0.371876	1.11188	0.559008	1.23508	0.986516	3	1.68468	2.01175	2.84762	0	0	0.560726	0.722699	1	0.446	Inactive	Training set	-3.38
5389314	CC1=C(C=NN1C2=CC=CC=C2)/C(=C/3\\C(N(C(=O)C3=O)CCN(C)C)C4=CC=CC=C4OC)/O	-8.23361	-0.39254	1.22683	0.761172	1.13393	1.02534	1	1.66002	1.91204	3.85159	1	0	1.02332	0.753803	0	1.699	Inactive	Training set	-3.35
5389316	CCN1CCN(CC1)C2=C(C(=O)N3C=CC=C(C3=N2)C)/C=C(\\C#N)/S(=O)(=O)C4=CC=C(C=C4)C	47.2409	-0.342908	1.21769	0.557991	1.24021	0.96087	3	1.68701	2.01839	2.87564	0	0	0.560726	0.716462	1	0.838	Inactive	Test set	-3.35
5389317	CN(C)CCCN1C(/C(=C(\\C2=CC(=C(C=C2)OC)OC)/O)/C(=O)C1=O)C3=CC(=CC=C3)Cl	12.2101	-0.097307	1.1564	0.781591	1.10901	0.85901	1	1.59334	1.91499	4.06794	1	0	0.952439	0.764336	0	1.75	Inactive	Test set	-3.34
5389324	CN(C)CCN1C(/C(=C(/C2=CC=C(C=C2)OCC=C)\\O)/C(=O)C1=O)C3=CC=CS3	-39.3889	-0.123805	1.16069	0.780701	0.998655	0.920514	1	1.53741	1.8901	3.17945	1	0	0.889457	0.800504	0	1.503	Inactive	Test set	-3.34
5389325	CCCOC1=CC=C(C=C1)/C(=C/2\\C(N(C(=O)C2=O)CCCN3CCOCC3)C4=CC=NC=C4)/O	-21.8943	-0.129891	1.09351	0.797151	1.21844	1.11251	1	1.66023	1.85026	3.45916	1	0	0.965364	0.774976	0	0.457	Inactive	Training set	-3.34
5389333	CCN(CC)CCN1C(/C(=C(/C2=CC=C(C=C2)C)\\O)/C(=O)C1=O)C3=CN=CC=C3	29.5225	-0.307096	1.33736	0.743101	1.14984	1.06348	1	1.60664	1.89093	2.81709	1	0	0.954755	0.749726	0	1.349	Inactive	Test set	-3.32
5389335	CN(C)CCCN1C(/C(=C(\\C2=CC(=C(C=C2)OC)OC)/O)/C(=O)C1=O)C3=CC=CC=C3	8.64962	-0.098314	1.21891	0.804592	1.21228	0.86803	1	1.59309	1.9113	4.02275	1	0	0.953427	0.739162	0	1.806	Inactive	Training set	-3.32
5389337	CCN(CC)CCN1C(/C(=C(\\C2=CC=C(C=C2)OCC)/O)/C(=O)C1=O)C3=CC=CO3	13.654	-0.293591	1.31352	0.803956	1.24153	1.12373	1	1.5693	1.84232	3.86736	1	0	1.01246	0.741274	0	1.792	Inactive	Test set	-3.3
5389338	CC1=C([C@@]2(C3=CC=CC=C3N(C2=O)CC(=O)N)C(=C(O1)N)C#N)C(=O)OCC=C	-41.7318	0.832406	1.30322	0.808772	1.01286	0.962021	0	1.48312	1.96012	1.55712	0	0	0.931067	0.829579	1	-0.464	Inactive	Training set	-3.29
5389339	CCN(CC)CCCN1C(/C(=C(/C2=CC=C(C=C2)OC)\\O)/C(=O)C1=O)C3=CC=CO3	-0.306899	-0.171098	1.34615	0.803956	1.24153	1.08688	1	1.57979	1.84544	3.86736	1	0	1.00635	0.764682	0	1.727	Inactive	Test set	-3.27
5389340	CCN(CC)CCN1C(/C(=C(/C2=CC=C(C=C2)F)\\O)/C(=O)C1=O)C3=CC=NC=C3	-0.221993	-0.107856	1.24436	0.670107	1.13359	1.0431	1	1.60595	1.87444	2.58926	1	0	0.966942	0.756479	0	0.44	Inactive	Test set	-3.25
5389343	C1=CC=C2C(=C1)NC(=C(C#N)C(=O)NC3=CC(=C(C=C3)Cl)Cl)N2	-26.5117	-0.456743	1.39857	0.764054	0.625238	1.24437	0	1.61786	1.87591	5.01482	0	0	0	0.687238	1	3.505	Inactive	Training set	-3.23
5389344	CCN(CC)CCN1C(/C(=C(/C2=CC=C(C=C2)OC)\\O)/C(=O)C1=O)C3=CC=CO3	17.44	-0.347956	1.3225	0.807214	1.23079	1.06707	1	1.56742	1.84768	3.47726	1	0	1.01246	0.755367	0	1.369	Inactive	Test set	-3.22
5389345	CCN(CC)CCN1C(/C(=C(/C2=CC=C(C=C2)Cl)\\O)/C(=O)C1=O)C3=CC=NC=C3	1.72407	-0.300842	1.24418	0.715225	1.02997	1.09318	1	1.60598	1.88289	2.83426	1	0	0.943119	0.756479	0	0.901	Inactive	Training set	-3.2
5389346	CC1=CC(=NO1)N2C(/C(=C(/C3=CC=C(C=C3)F)\\O)/C(=O)C2=O)C4=CC=C(C=C4)F	-1.4457	0.851897	1.34474	0.61307	0.904129	1.0063	0	1.53175	1.90264	3.38116	1	0	1.10889	0.733791	0	1.563	Inactive	Test set	-3.18
5389347	CCCOC1=CC=C(C=C1)/C(=C/2\\C(N(C(=O)C2=O)CCN(C)C)C3=CC(=C(C=C3)OC)OC)/O	-37.6106	0.023814	1.1541	0.824849	1.27495	0.88728	1	1.55535	1.9055	4.92224	1	0	1.00691	0.76582	0	1.836	Inactive	Test set	-3.18
5389348	CN(C)CCCN1C(/C(=C(\\C2=CC(=C(C=C2)OC)Cl)/O)/C(=O)C1=O)C3=CC=CO3	9.12138	-0.20432	1.3008	0.790718	1.10215	0.921979	1	1.55492	1.86487	3.13235	1	0	1.00585	0.809218	0	1.458	Inactive	Training set	-3.17
5389351	CCN(CC)CCCN1C(/C(=C(/C2=CC=C(C=C2)C)\\O)/C(=O)C1=O)C3=CC=CC=N3	2.20005	-0.17907	1.40736	0.742196	1.16366	1.1305	1	1.62992	1.8803	3.66709	1	0	0.972949	0.755362	0	2.076	Inactive	Test set	-3.16
5389353	CN(C)CCCN1C(/C(=C(/C2=CC3=C(C=C2)OCCO3)\\O)/C(=O)C1=O)C4=C(C(=CC=C4)OC)OC	13.0544	-0.25863	1.1204	0.839374	1.26281	0.874462	1	1.59379	1.89685	4.85024	1	0	1.05593	0.761449	1	1.443	Inactive	Training set	-3.16
5389354	CC1=CC=C(O1)C2/C(=C(\\C3=CC(=C(C=C3)OC)Cl)/O)/C(=O)C(=O)N2CCCN(C)C	26.0043	-0.377902	1.2775	0.785454	1.11742	0.931443	1	1.5585	1.86234	3.16037	1	0	1.00585	0.801091	0	1.694	Inactive	Training set	-3.13
5389355	CC1=CC=C(C=C1)OCCOC2=NN=C(C=C2)OC3=NC(=CC(=N3)OC)C	-4.43093	-0.066311	0.859368	0.871188	1.28561	0.991546	0	1.64208	1.82626	5.44959	0	0	0.583158	0.737853	0	2.894	Inactive	Training set	-3.11
5389356	CCCOC1=CC=CC(=C1)C2/C(=C(\\C3=CC=CC=C3)/O)/C(=O)C(=O)N2CCN(C)C	-33.3311	-0.260381	1.00314	0.77249	1.16606	0.979423	1	1.55622	1.90676	3.90346	1	0	0.963505	0.753523	0	1.989	Inactive	Training set	-3.09
5389357	COC1=CC=CC(=C1)/C(=C\\2/C(N(C(=O)C2=O)C3=CC=CC=N3)C4=CC=CC=C4OC)/O	5.88327	-0.470103	1.26589	0.790972	1.02585	0.975181	0	1.73212	1.93504	5.25245	1	0	1.10363	0.719286	0	1.159	Inactive	Training set	-3.09
5389358	CCCOC1=CC=C(C=C1)/C(=C/2\\C(N(C(=O)C2=O)CCCN3C=CN=C3)C4=CC=CS4)/O	-9.25979	0.01161	1.19636	0.778189	0.98669	1.02266	0	1.55165	1.85712	4.60765	1	0	0.904609	0.830669	0	2.23	Inactive	Training set	-3.08
5389360	CC1=CC(=NO1)N2C(/C(=C(/C3=CC(=C(C=C3)OC)C)\\O)/C(=O)C2=O)C4=C(C(=CC=C4)OC)OC	6.27652	-0.533997	1.06816	0.782938	1.13627	0.902171	0	1.53267	1.92898	5.44639	1	0	1.16191	0.7393	0	2.232	Inactive	Training set	-3.08
5389361	CC1=CC(=NO1)N2C(/C(=C(\\C3=CC=C(C=C3)OC(C)C)/O)/C(=O)C2=O)C4=CC=CC=C4OC	0.971197	-0.540463	1.24726	0.74767	1.09072	1.07135	0	1.53243	1.91411	5.63287	1	0	1.12191	0.765032	0	2.905	Inactive	Test set	-3.06
5389363	CN(C)CCCN1C(/C(=C(/C2=CC3=C(C=C2)OCCO3)\\O)/C(=O)C1=O)C4=C(C=CC(=C4)OC)OC	20.7781	-0.256604	1.30527	0.839374	1.26281	0.874462	1	1.59378	1.89671	4.85024	1	0	1.05593	0.761449	1	1.443	Inactive	Training set	-3.04
5389364	CN(C)CCN1C(/C(=C(/C2=CC(=C(C=C2)OC)Cl)\\O)/C(=O)C1=O)C3=C(C=CC(=C3)OC)OC	-12.3716	-0.381452	1.23745	0.813132	1.15134	0.784036	1	1.55471	1.91865	4.24194	1	0	1.04113	0.724569	0	1.632	Inactive	Training set	-3.04
5389367	CCCOC1=CC=C(C=C1)/C(=C/2\\C(N(C(=O)C2=O)CCN3CCOCC3)C4=CC=CC=C4)/O	3.76627	-0.203665	1.1772	0.790321	1.17841	1.09873	1	1.64835	1.87333	3.67406	1	0	0.954755	0.731418	0	1.589	Inactive	Test set	-3.03
5389369	CCN(CC)CCN1C(/C(=C(/C2=CC=C(C=C2)F)\\O)/C(=O)C1=O)C3=CN=CC=C3	29.5718	-0.194537	1.24372	0.670107	1.13359	1.0431	1	1.60638	1.87118	2.58926	1	0	0.978192	0.756479	0	0.44	Inactive	Test set	-3.02
5389370	CCCOC1=CC=C(C=C1)/C(=C/2\\C(N(C(=O)C2=O)CCN(C)C)C3=CC=NC=C3)/O	-44.4844	-0.186843	1.14202	0.783081	1.19809	0.978906	1	1.54965	1.88177	3.29846	1	0	0.95913	0.803205	0	0.499	Inactive	Training set	-3.02
5389371	CN1CCN(CC1)CC2=C(C=CC3=C2OC(=O)C=C3C4=CC=CC=C4)O	-26.5117	-0.166985	1.16436	0.831608	1.07752	0.925008	2	1.65454	1.95259	3.12807	1	0	0.71902	0.693472	1	1.915	Inactive	Training set	-3.02
5389373	C1=CC=NC(=C1)C2/C(=C(\\C3=CC=C(C=C3)F)/O)/C(=O)C(=O)N2CC4=CN=CC=C4	-11.1281	-0.071992	1.14206	0.655861	0.927229	1.05646	0	1.74045	1.89116	2.96306	1	0	1.051	0.769738	0	-0.288	Inactive	Test set	-3.01
5389374	CN1CCN(CC1)CC2=C3C(=CC(=C2O)Cl)C(=CC(=O)O3)C4=CC=CC=C4	-23.2668	-0.177497	1.18121	0.788376	0.974024	0.916916	2	1.65439	1.95623	3.17326	1	0	0.718032	0.718629	1	2.492	Inactive	Training set	-3.01
5389375	CCCOC1=C(C=C(C=C1)C2/C(=C(\\C3=CC=CC=C3)/O)/C(=O)C(=O)N2CCCN(C)C)OC	0.345807	0.035784	1.14876	0.799705	1.23283	0.954689	1	1.59529	1.9042	4.80295	1	0	0.985171	0.77239	0	2.587	Inactive	Training set	-2.99
5389376	CC1=CC(=NO1)N2C(/C(=C(/C3=CC=C(C=C3)F)\\O)/C(=O)C2=O)C4=CC(=CC=C4)Br	-1.48912	-0.175453	1.09573	0.633518	0.723297	1.02381	0	1.53209	1.9188	3.57916	1	0	1.06537	0.762677	0	2.2	Inactive	Test set	-2.98
5389377	CN(C)CCCN1C(/C(=C(/C2=CC3=C(C=C2)OCCO3)\\O)/C(=O)C1=O)C4=CC=C(C=C4)OC	21.0858	0.113601	1.36302	0.819493	1.21068	0.9167	1	1.59371	1.89244	4.28614	1	0	0.981205	0.765677	1	1.203	Inactive	Training set	-2.98
5389378	C1COCCN1CCN2C(/C(=C(\\C3=CC=CC=C3)/O)/C(=O)C2=O)C4=CC=CC=N4	14.1946	-0.360109	1.10464	0.776347	1.12248	1.13226	1	1.64607	1.84928	2.23937	1	0	0.994685	0.725714	0	0.08	Inactive	Training set	-2.96
5389379	CCN(CC)CCCN1C(/C(=C(/C2=CC=CC=C2)\\O)/C(=O)C1=O)C3=CC=CC=N3	5.05269	-0.228959	1.25202	0.743101	1.14984	1.16867	1	1.62977	1.86844	3.63907	1	0	0.972949	0.723289	0	1.684	Inactive	Training set	-2.93
5389380	C=CCOC1=CC=C(C=C1)/C(=C/2\\C(N(C(=O)C2=O)CCCN3CCOCC3)C4=CC=CC=C4)/O	1.34234	-0.169935	1.1416	0.791057	1.15458	1.10879	1	1.66288	1.90134	3.76635	1	0	0.949931	0.754762	0	1.781	Inactive	Training set	-2.93
5389383	CN(C)CCCN1C(/C(=C(/C2=CC=C(C=C2)F)\\O)/C(=O)C1=O)C3=CC=C(C=C3)OCC=C	15.0946	0.191239	1.31261	0.700345	1.13936	0.959757	1	1.59483	1.92586	3.79594	1	0	0.975602	0.781529	0	1.664	Inactive	Test set	-2.91
5389384	C1COCCN1CCN2C(/C(=C(\\C3=CC=C(C=C3)F)/O)/C(=O)C2=O)C4=CC=CC=N4	13.7903	-0.189695	1.15958	0.708793	1.12089	1.06101	1	1.64607	1.83998	2.03956	1	0	1.01812	0.752472	0	-0.437	Inactive	Training set	-2.88
5389386	CC1=CC(=NO1)N2C(/C(=C(/C3=CC=C(C=C3)OC)\\O)/C(=O)C2=O)C4=CC=CC=C4OC	7.87252	-0.68279	1.25108	0.757795	1.05801	0.989804	0	1.53206	1.92003	4.85427	1	0	1.12191	0.7415	0	2.022	Inactive	Training set	-2.86
5389387	C1=CC=C(C=C1)/C(=C/2\\C(N(C(=O)C2=O)CCCN3C=CN=C3)C4=CC=CC=N4)/O	1.15088	-0.156481	1.12574	0.754064	1.03556	1.09891	0	1.5767	1.88392	3.59916	1	0	0.998778	0.789113	0	1.041	Inactive	Training set	-2.85
5389390	CN(C)CCCN1C(/C(=C(/C2=CC3=C(C=C2)OCCO3)\\O)/C(=O)C1=O)C4=CC=CC=C4OC	29.5901	-0.2865	1.27445	0.819493	1.21068	0.9167	1	1.59342	1.8943	4.34085	1	0	1.01593	0.772974	1	1.414	Inactive	Test set	-2.84
5389391	CCCC1=CC(=O)OC2=C1C=CC(=C2CN3CCCC3)O	-25.9962	-0.153164	1.47726	0.808153	1.15585	1.0845	1	1.45258	1.88343	3.72827	1	0	0.670972	0.786445	1	2.367	Inactive	Training set	-2.84
5389392	CC1=CC(=O)OC2=C(C(=C(C=C12)Cl)O)CN3CCCCC3	-16.3789	-0.285817	1.46509	0.767576	0.995481	1.04867	1	1.46056	1.90359	3.38336	1	0	0.669985	0.788538	1	2.269	Inactive	Training set	-2.82
5389393	CC1=CC(=O)OC2=C(C(=C(C=C12)Cl)O)CN3CCN(CC3)C	-29.7955	-0.137656	1.25983	0.804816	1.06835	0.910004	2	1.45751	1.90597	2.14486	1	0	0.689985	0.760535	1	1.048	Inactive	Test set	-2.82
5389394	CN(C)CCN1C(/C(=C(\\C2=CC(=C(C=C2)OC)OC)/O)/C(=O)C1=O)C3=CC=CC=N3	-24.8091	-0.200212	1.18094	0.819931	1.23585	0.891514	1	1.55151	1.88396	3.48755	1	0	1.01509	0.768392	0	0.327	Inactive	Training set	-2.8
5389395	CN(C)CCCN1C(/C(=C(/C2=CC3=C(C=C2)OCCO3)\\O)/C(=O)C1=O)C4=CC=C(C=C4)C(=O)OC	8.62074	-0.068284	1.09659	0.786418	1.20313	0.892654	1	1.59706	1.89716	3.53174	1	0	1.00629	0.772059	1	0.817	Inactive	Training set	-2.8
5389397	CN(C)CCN1C(/C(=C(/C2=CC3=C(C=C2)OCCO3)\\O)/C(=O)C1=O)C4=CC(=CC=C4)OC	-30.7644	-0.131596	1.11002	0.823349	1.19994	0.890276	1	1.55464	1.8964	3.89604	1	0	0.999538	0.770318	1	0.845	Inactive	Training set	-2.78
5389399	CCN(CC)CCCN1C(/C(=C(/C2=CC=CC=C2)\\O)/C(=O)C1=O)C3=C(C=CC(=C3)OC)OC	14.555	-0.305531	1.34609	0.799705	1.23283	1.0138	1	1.63256	1.90706	4.85766	1	0	1.01989	0.723143	0	2.652	Inactive	Training set	-2.77
5389401	CCOC1=CC=C(C=C1)/C(=C/2\\C(N(C(=O)C2=O)C3=NOC(=C3)C)C4=CC=C(C=C4)C(=O)OC)/O	-17.751	-0.273217	1.05185	0.72952	1.07202	1.0216	0	1.53719	1.9163	4.43526	1	0	1.11227	0.77941	0	1.848	Inactive	Training set	-2.76
5389402	C1=CC=NC(=C1)C2/C(=C(\\C3=CC=C(C=C3)Br)/O)/C(=O)C(=O)N2CC4=CN=CC=C4	-10.863	-0.302326	1.12744	0.714543	0.746561	1.10465	0	1.74111	1.90338	3.16106	1	0	1.02684	0.769738	0	0.349	Inactive	Training set	-2.76
5389403	CCCOC1=CC=CC(=C1)C2/C(=C(\\C3=CC=C(C=C3)F)/O)/C(=O)C(=O)N2CCN(C)C	-30.82	-0.083562	1.05622	0.699834	1.16488	0.948081	1	1.55622	1.89894	3.70365	1	0	0.986942	0.777597	0	1.472	Inactive	Test set	-2.76
5389404	CN(C)CCN1C(/C(=C(/C2=CC(=C(C=C2)OC)Cl)\\O)/C(=O)C1=O)C3=C(C(=CC=C3)OC)OC	-20.1215	-0.388553	1.04821	0.813132	1.15134	0.784036	1	1.55472	1.9188	4.24194	1	0	1.04113	0.733363	0	1.632	Inactive	Test set	-2.75
5389405	COC1=CC=C(C=C1)/C(=C/2\\C(N(C(=O)C2=O)CCN3CCOCC3)C4=CC=CC=N4)/O	17.7681	-0.342963	1.20402	0.806599	1.18569	1.07511	1	1.64609	1.84984	2.74876	1	0	1.01031	0.765055	0	-0.313	Inactive	Test set	-2.75
5389407	COC1=CC=C(C=C1)C2/C(=C(\\C3=CC=C(C=C3)OCC=C)/O)/C(=O)C(=O)N2CCCN4CCOCC4	4.61152	0.039038	1.25702	0.814184	1.20561	1.05895	1	1.6631	1.90199	4.27574	1	0	0.977708	0.763593	0	1.388	Inactive	Training set	-2.75
5389410	CN(C)CCCN1C(/C(=C(/C2=CC=CC=C2)\\O)/C(=O)C1=O)C3=CC=CC=N3	12.7337	-0.289712	1.1588	0.746538	1.11855	1.0246	1	1.59027	1.87978	2.85887	1	0	0.972949	0.744201	0	0.838	Inactive	Test set	-2.74
5389411	CN(C)CCCN1C(/C(=C(\\C2=CC(=C(C=C2)OC)Cl)/O)/C(=O)C1=O)C3=CC=CC=C3	23.863	-0.217478	1.25044	0.74749	1.05004	0.907366	1	1.59309	1.91135	3.55855	1	0	0.932515	0.760901	0	2.143	Inactive	Test set	-2.74
5389412	CC1=CC=C(O1)C2/C(=C(/C3=CC4=C(C=C3)OCCO4)\\O)/C(=O)C(=O)N2CCCN(C)C	20.2223	-0.232752	1.28127	0.822618	1.22813	0.98686	1	1.56693	1.84026	3.37857	1	0	1.02676	0.785625	1	1.147	Inactive	Training set	-2.73
5389413	CC1=CC(=CC=C1)COC2=CC=C(C=C2)/C(=C\\3/C(N(C(=O)C3=O)CCN(C)C)C4=CC=NC=C4)/O	-18.8994	-0.174025	1.18765	0.771314	1.09661	0.928584	1	1.76725	1.90209	3.77718	1	0	0.970714	0.774625	0	1.202	Inactive	Test set	-2.72
5389418	CN(C)CCN1C(/C(=C(\\C2=CC(=CC=C2)OC)/O)/C(=O)C1=O)C3=CC=C(C=C3)Br	-31.8087	-0.147823	1.23248	0.767909	0.912704	0.85146	1	1.55443	1.92104	3.12145	1	0	0.942627	0.759794	0	1.328	Inactive	Test set	-2.7
5389421	CCOC1=C(C=C(C=C1)C2/C(=C(\\C3=CC=C(C=C3)OC)/O)/C(=O)C(=O)N2C4=NOC(=C4)C)OC	-17.2106	0.087562	1.12322	0.782938	1.13627	0.993951	0	1.53398	1.91278	5.69905	1	0	1.12719	0.771228	0	2.474	Inactive	Training set	-2.67
5389424	COC1=C(C=C(C=C1)/C(=C/2\\C(N(C(=O)C2=O)CCN3CCOCC3)C4=CC=CC=N4)/O)OC	4.56878	-0.180325	1.18736	0.830352	1.2431	1.02408	1	1.64611	1.85133	3.25815	1	0	1.03072	0.760122	0	-0.073	Inactive	Training set	-2.67
5389428	CC1=CC(=NO1)N2C(/C(=C(/C3=CC=CC=C3)\\O)/C(=O)C2=O)C4=CC=CS4	-22.734	-0.26086	1.09116	0.67721	0.797503	1.08671	0	1.51707	1.87066	3.35458	1	0	0.989544	0.774135	0	2.277	Inactive	Training set	-2.65
5389430	CC1C(=O)N2C(C(=C(N=C2S1)C)C(=O)OC)/C=C/C3=CC=CC=C3OC	-4.30668	0.039907	1.06515	0.734267	1.02843	0.971771	2	1.46731	1.89057	3.46724	0	0	0.927648	0.799042	1	1.188	Inactive	Training set	-2.65
5389431	CC1=CC(=NO1)N2C(/C(=C(\\C3=CC=C(C=C3)OC)/O)/C(=O)C2=O)C4=CC=C(C=C4)C(=O)OC	-14.5106	-0.336682	1.05847	0.735754	1.05568	0.959707	0	1.53716	1.92273	4.04516	1	0	1.11227	0.746309	0	1.425	Inactive	Training set	-2.6
5389433	COC1=C(C=C(C=C1)/C(=C/2\\C(N(C(=O)C2=O)CCN3CCOCC3)C4=CN=CC=C4)/O)OC	11.1559	-0.173543	1.13897	0.830352	1.2431	0.976715	1	1.64553	1.85929	2.79825	1	0	1.00641	0.770658	0	-0.442	Inactive	Test set	-2.6
5389436	CC1=CC(=NO1)N2C(/C(=C(/C3=CC(=C(C=C3)OC)OC)\\O)/C(=O)C2=O)C4=CC(=CC=C4)OC	-26.7402	-0.146711	1.04356	0.78891	1.12271	0.931686	0	1.53238	1.91719	5.30895	1	0	1.11982	0.735725	0	2.051	Inactive	Training set	-2.57
5389437	CC1=CC(=NO1)N2C(/C(=C(/C3=CC(=C(C=C3)OC)C)\\O)/C(=O)C2=O)C4=CC=C(C=C4)C(=O)OC	0.941065	-0.330283	1.08888	0.72952	1.07202	0.92721	0	1.53731	1.92941	4.12789	1	0	1.11227	0.759141	0	1.606	Inactive	Test set	-2.56
5389439	CC1=CC(=NO1)N2C(/C(=C(/C3=CC(=C(C=C3)OC)C)\\O)/C(=O)C2=O)C4=CC=CC=C4OC	23.027	-0.638165	1.28895	0.752249	1.07496	0.954815	0	1.53231	1.92843	4.937	1	0	1.12191	0.747573	0	2.203	Inactive	Test set	-2.56
5389441	CC1=CC(=NO1)N2C(/C(=C(/C3=CC=CC=C3)\\O)/C(=O)C2=O)C4=CC(=CC=C4)Br	-2.6093	-0.413178	1.02161	0.665943	0.722852	1.10706	0	1.53209	1.92737	3.77897	1	0	1.04193	0.724622	0	2.717	Inactive	Training set	-2.55
5389443	CCN(CC)CCCN1C(/C(=C(/C2=CC=C(C=C2)Cl)\\O)/C(=O)C1=O)C3=CC=CC=N3	5.67011	-0.232996	1.31439	0.712638	1.04774	1.16245	1	1.62978	1.86915	3.68426	1	0	0.972563	0.747865	0	1.628	Inactive	Training set	-2.55
5389446	C1=CC=C(C=C1)/C(=C/2\\C(N(C(=O)C2=O)CC3=CN=CC=C3)C4=CC=CC=N4)/O	-11.0485	-0.285588	1.06841	0.719243	0.928407	1.13438	0	1.74034	1.9	3.16287	1	0	1.02757	0.737045	0	0.229	Inactive	Training set	-2.52
5389480	CC1=C(C(=O)OC2=C(C(=C(C=C12)Cl)O)CN3CCCCC3)C	-15.6776	-0.323354	1.40939	0.764245	1.02085	1.00298	1	1.5211	1.91128	3.77346	1	0	0.669985	0.761002	1	2.45	Inactive	Training set	-2.49
5389492	CC1=C(C(=O)OC2=C(C(=C(C=C12)Cl)O)CN3CCN(CC3)C)C	-28.7287	-0.196588	1.21707	0.800166	1.08953	0.876351	2	1.51649	1.91663	2.53496	1	0	0.689985	0.73702	1	1.229	Inactive	Training set	-2.48
5389495	CCCC1=CC(=O)OC2=C(C(=C(C=C12)Cl)O)CN3CCN(CC3)C	-32.445	-0.120674	1.29032	0.79662	1.10875	0.976828	2	1.5401	1.90869	2.92506	1	0	0.689985	0.782151	1	2.081	Inactive	Training set	-2.46
5389511	CCCC1=CC(=O)OC2=C(C(=C(C=C12)Cl)O)CN3CCCC3	-24.406	-0.172604	1.43885	0.764245	1.02085	1.07635	1	1.45258	1.88666	3.77346	1	0	0.669985	0.798127	1	2.944	Inactive	Training set	-2.39
5389515	C1CN(CCN1C/C=C/C2=CC=CC=C2)C3C4=CC=CC=C4C(=O)O3	-22.7911	0.017109	0.849868	0.753877	1.09628	1.02717	2	1.67221	1.90372	2.68589	0	0	0.883171	0.637362	1	2.761	Inactive	Training set	-2.38
5389516	CC1=C(C(=CC2=C1OC(=O)C3=C2CCC3)CN4CCCCC4)O	-2.32763	-0.117816	1.16987	0.792227	1.1163	1.02658	1	1.51199	1.88611	3.9551	1	0	0.616161	0.760522	3	2.073	Inactive	Training set	-2.38
5389522	CCN(CC)CCN1C(/C(=C(/C2=C(NC(=C2C)C(=O)OC)C)\\O)/C(=O)C1=O)C3=CC=CC=C3	14.3383	-0.243573	1.26015	0.765902	1.21207	1.0639	1	1.60959	1.87859	2.56591	1	0	0.965606	0.752202	0	2.612	Inactive	Training set	-2.35
5389526	CCN(CC)CCN1C(/C(=C(/C2=C(NC(=C2C)C(=O)OC)C)\\O)/C(=O)C1=O)C3=CC=C(C=C3)OC	17.3257	-0.058669	1.34157	0.793503	1.26457	1.01803	1	1.61007	1.88035	3.0753	1	0	0.993383	0.754492	0	2.219	Inactive	Training set	-2.35
5389530	CC1CCCN(C1)CC2=CC3=C(C(=C2O)C)OC(=O)C4=C3CCC4	10.8224	-0.164628	1.16694	0.792982	1.13474	1.01096	1	1.51659	1.90608	4.2011	1	0	0.616161	0.80508	3	2.37	Inactive	Training set	-2.33
5389538	CCC1=CC(=O)OC2=C1C(=C(C(=C2)C)CN3CCCCC3)O	-23.1914	-0.060147	1.00304	0.807602	1.17427	1.0404	1	1.54959	1.91973	3.75629	1	0	0.616161	0.795704	1	2.548	Inactive	Training set	-2.33
5389552	C1CCC2=C(CC1)C(=O)OC3=C2C=CC(=C3CN4CCCCC4)O	-12.8704	-0.237636	1.34176	0.792982	1.13474	1.11019	1	1.58793	1.88055	4.65257	1	0	0.670972	0.707113	3	3.03	Inactive	Test set	-2.33
5389553	CCC1=CC(=O)OC2=C(C(=C(C=C12)Cl)O)CN3CCN(CC3)C	-24.0443	-0.190784	1.22252	0.800166	1.08953	0.945443	2	1.50193	1.90896	2.53496	1	0	0.689985	0.772097	1	1.512	Inactive	Test set	-2.31
5389554	CC1=C(C(=CC2=C1OC(=O)C3=CC=CC=C32)CN4CCCC4)O	2.07717	-0.06897	1.07385	0.795617	1.01429	0.958531	1	1.45258	1.94694	3.82531	1	0	0.637216	0.769	3	2.054	Inactive	Test set	-2.3
5389560	CCCC1=CC(=O)OC2=C1C=C(C(=C2C)O)CN3CCCCC3	-14.2213	-0.099178	1.31167	0.807568	1.19083	1.06555	1	1.56829	1.9165	4.2011	1	0	0.616161	0.780412	1	2.906	Inactive	Training set	-2.3
5389586	CCN(CC)CCN1C(/C(=C(/C2=C(NC(=C2C)C(=O)OC)C)\\O)/C(=O)C1=O)C3=CC(=CC=C3)OC	6.02922	-0.228513	1.18049	0.793503	1.26457	1.01803	1	1.61	1.88095	3.0753	1	0	1.00561	0.763823	0	2.219	Inactive	Training set	-2.3
5389597	CCN(CC)CCCN1C(/C(=C(/C2=CC3=C(C=C2)OC(C3)C)\\O)/C(=O)C1=O)C4=CC=NC=C4	-4.83846	-0.14225	1.31244	0.767662	1.17627	1.09851	1	1.62879	1.87498	4.00336	1	0	0.953019	0.779911	1	1.183	Inactive	Training set	-2.29
5389604	CC1=C(SC(=N1)N2C(/C(=C(\\C3=CC=C(C=C3)OC)/O)/C(=O)C2=O)C4=CC=CO4)C	-21.9608	-0.504812	1.28219	0.801287	0.924676	1.01506	0	1.54621	1.86078	4.35189	1	0	1.07786	0.79709	0	1.209	Inactive	Test set	-2.29
5389605	CCC1=C(C2=CC(=C(C(=C2OC1=O)CN3CCCCC3)O)Cl)C	-11.1986	-0.237714	1.3816	0.76189	1.04381	1.03201	1	1.55822	1.91144	4.16356	1	0	0.669985	0.803501	1	2.914	Inactive	Training set	-2.28
5389606	CCOC1=CC=C(C=C1)/C(=C/2\\C(N(C(=O)C2=O)C3=NC(=C(S3)C)C)C4=CC=CO4)/O	-24.8362	-0.421994	1.27031	0.794691	0.943854	1.07512	0	1.54647	1.85465	4.74199	1	0	1.07786	0.804441	0	1.632	Inactive	Training set	-2.27
5389607	CC1CCCN(C1)CC2=C3C(=CC(=C2O)Cl)C(=C(C(=O)O3)C)C	-2.52716	-0.416745	1.39169	0.76189	1.04381	0.986148	1	1.5267	1.93012	4.01946	1	0	0.669985	0.806444	1	2.747	Inactive	Training set	-2.26
5389610	CC1=C(NC(=C1/C(=C\\2/C(N(C(=O)C2=O)CCN3CCOCC3)C4=CC=CC=C4OC)/O)C)C(=O)OC	15.8811	-0.316932	1.1488	0.812299	1.25229	1.00262	1	1.64838	1.8633	2.12041	1	0	1.04373	0.7752	0	1.184	Inactive	Training set	-2.24
5389615	CCC1=CC(=O)OC2=C1C(=C(C(=C2)C)CN3CCCC3)O	-28.1808	0.013284	0.969743	0.808153	1.15585	1.01211	1	1.45258	1.9037	3.36619	1	0	0.616161	0.80981	1	2.19	Inactive	Training set	-2.23
5389637	CCCCC1=CC(=O)OC2=C1C=CC(=C2CN3CCCC3)O	-25.8121	-0.294414	1.47038	0.807602	1.17427	1.10833	1	1.45258	1.88365	4.11837	1	0	0.670972	0.770403	1	2.936	Inactive	Test set	-2.23
5389639	CCC1=CC(=O)OC2=C(C(=C(C=C12)Cl)O)CN3CCCC3	-15.139	-0.262043	1.37015	0.767576	0.995481	1.04867	1	1.45258	1.88485	3.38336	1	0	0.669985	0.814115	1	2.375	Inactive	Training set	-2.23
5389644	CCN(CC)CCCN1C(/C(=C(/C2=CC3=C(C=C2)OC(C3)C)\\O)/C(=O)C1=O)C4=CN=CC=C4	25.9241	-0.203666	1.36129	0.767662	1.17627	1.09851	1	1.62911	1.87306	4.00336	1	0	0.964269	0.779911	1	1.183	Inactive	Test set	-2.22
5389651	CC1=CC=C(C=C1)S(=O)(=O)N2CCC(CC2)C(=O)N[C@@H](C)C(=O)NCC3=CC=C(C=C3)OC	-37.0057	0.059825	1.09282	0.608866	1.32688	1.06696	0	1.74695	2.01517	3.08798	0	0	0.787428	0.764592	0	0.565	Inactive	Training set	-2.22
5389664	C1[C@@]23C=C[C@@H](O2)C([C@H]3C(=O)N1CC4=CC=CS4)C(=O)O	-2.16931	-0.160974	0.87607	0.749353	0.855537	1.02062	0	1.36182	1.818	0.68147	1	0	0.821002	0.884987	3	-0.593	Inactive	Training set	-2.2
5389668	CCN(CC)CCN1C(/C(=C(/C2=C(NC(=C2C)C(=O)OC)C)\\O)/C(=O)C1=O)C3=CC=CO3	6.86116	-0.299862	1.21194	0.800259	1.27737	1.08836	1	1.54443	1.80006	2.13971	1	0	1.03894	0.789052	0	1.927	Inactive	Test set	-2.18
5389675	CC1=C(NC(=C1/C(=C\\2/C(N(C(=O)C2=O)CCN3CCOCC3)C4=CN=CC=C4)/O)C)C(=O)OC	14.6774	-0.248993	1.12985	0.800794	1.23141	1.0483	1	1.64384	1.8285	0.95131	1	0	1.01248	0.80755	0	-0.124	Inactive	Test set	-2.18
5389677	CCCCC1=CC(=O)OC2=C(C(=C(C=C12)Cl)O)CN(C)C	-18.0455	-0.507024	1.14075	0.781193	1.07355	0.866386	1	1.42315	1.93206	3.62936	1	0	0.669985	0.805289	1	3.007	Inactive	Training set	-2.17
5389678	CCC1=CC(=O)OC2=C1C(=C(C(=C2)C)CN3CCCC(C3)C)O	-10.3734	-0.169904	0.996911	0.807568	1.19083	1.02288	1	1.5555	1.93687	4.00229	1	0	0.616161	0.813727	1	2.845	Inactive	Test set	-2.16
5389707	CC1=CC=CC=C1COC2=CC=C(C=C2)/C(=C/3\\C(N(C(=O)C3=O)CCCN4C=CN=C4)C5=CC=CO5)/O	6.83434	-0.012275	1.22254	0.794501	1.06902	1.02868	0	1.63515	1.88289	5.08637	1	0	1.04377	0.803513	0	2.568	Inactive	Test set	-2.15
5389998	CCCOC(=O)C1[C@H]2C=C[C@@]3([C@@H]1C(=O)N(C3)CC4=CC=CO4)O2	-8.91454	0.117683	1.08878	0.745717	1.2484	1.12186	0	1.47716	1.82345	1.55007	0	0	0.844434	0.876311	3	0.144	Inactive	Training set	-2.14
5787165	C1COCCN1CC/C(=N\\O)/N	-11.2834	-0.014773	1.16347	0.933337	1.53865	1.30054	3	1.01893	1.6667	-0.17431	1	0	0.547222	0.746327	0	-0.965	Inactive	Training set	-2.05
5858529	C1C/C(=N\\O)/C2=C1C=C(C=C2)Cl	7.26479	0.248676	1.35654	0.591973	0.650404	1.03133	0	1.03883	1.82534	2.22688	1	0	0.514453	0.793346	1	1.062	Inactive	Test set	-2.02
5876483	CC1(CC(CC(N1)(C)C)NC(=O)C23CCC(C2(C)C)(/C(=N/O)/C3)C)C	46.2554	0.009189	1.19257	0.73812	1.29063	1.17704	1	1.70508	1.91029	4.06288	1	0	0.553299	0.611597	1	2.816	Inactive	Test set	-2.02
5882606	C1CCN(CC1)CC/C(=N\\O)/N	-9.70705	-0.410966	1.3398	0.899268	1.40976	1.37785	3	1.01893	1.78282	0.97939	1	0	0.519444	0.715826	0	0.299	Inactive	Training set	-2
5910104	C1CCN(CC1)CCC/C(=N\\O)/N	-6.68391	-0.38608	1.27155	0.896278	1.41861	1.38362	3	1.14721	1.78714	1.36949	1	0	0.495139	0.67981	0	0.657	Inactive	Training set	-2
5917962	CCOC(=O)C1=C(N2C(=C(C1C3=CC=CO3)C(=O)OC(C)C)S/C(=C\\C4=CC=CO4)/C2=O)N	-38.195	-0.161798	1.1259	0.807085	1.00987	1.01416	0	1.49133	1.90798	3.88913	0	0	1.09571	0.782042	1	2.388	Inactive	Training set	-1.96
5921157	CC1CCCCN1C(=O)C23CCC(C2(C)C)(/C(=N/O)/C3)C	-13.3518	0.037072	0.620301	0.637622	1.282	1.08319	0	1.64656	1.8583	4.03848	1	0	0.545486	0.680098	1	2.371	Inactive	Training set	-1.95
5929103	CCOC(=O)C1=C(N2C(=C(C1C3=CN=CC=C3)C(=O)OC)S/C(=C\\C4=CN=CC=C4)/C2=O)N	33.0459	-0.481103	1.1367	0.766819	0.942141	0.898083	0	1.62746	1.95748	2.67964	0	0	1.05058	0.819688	1	-0.145	Inactive	Test set	-1.95
6081356	C/C(=N/N1C=NN=C1)/C2=CN=CC=C2	-13.4197	-0.087125	1.15943	0.625818	1.14221	1.0699	0	1.08906	1.81509	1.35059	0	0	0.544722	0.808863	0	1.013	Inactive	Test set	-1.95
6364669	C[C@H]1CCC/C=C/C2C[C@@H](CC2[C@@H](/C=C/C(=O)O1)O)O	-4.86948	0.031099	1.05166	0.852495	1.2497	1.33249	0	1.49571	1.80659	2.04867	2	0	0.711528	0.816744	1	2.363	active	Training set	76.04
6400922	CC1=NN=C(C2=CC=CC=C12)SCC(=O)N3CCOCC3	-12.6365	-0.103783	1.09799	0.683998	0.980402	1.11469	0	1.33718	1.85774	1.7356	0	0	0.613898	0.765459	1	1.293	Inactive	Training set	-1.94
6400924	CC1=C2C(=NN1)C=NN2	0.842294	0	0	0.793219	0.908135	1.5504	0	0.890288	1.56125	0.6205	0	0	0.479583	0.813706	1	1.397	Inactive	Training set	-1.93
6400927	CCCCNC(=O)N(C)C1=C(N=CN=N1)C(=O)NC	-0.516693	-0.348174	0.979642	0.754441	1.49667	1.02483	0	1.30819	1.73024	0.67576	0	0	0	0.804373	0	0.465	Inactive	Training set	-1.91
6400931	CNC(=O)C1=C(N=NC=N1)N(C)C(=O)NCC2=CC=CC=C2	12.1182	-0.295577	1.03381	0.7463	1.20047	0.893032	0	1.34855	1.84973	0.73636	0	0	0.7262	0.765356	0	0.207	Inactive	Test set	-1.89
6400933	CCNC(=O)N(C)C1=C(N=CN=N1)C(=O)NC	-5.35697	-0.536549	0.801288	0.782936	1.50064	0.953532	0	1.24083	1.63846	-0.10444	0	0	0	0.806872	0	-0.462	Inactive	Training set	-1.87
6400935	CC1=CC=C(C=C1)NC(=O)CSC2=NC(=C(N=N2)C3=CC=CO3)C4=CC=CO4	18.5948	-0.039369	1.28495	0.782929	0.8899	1.26253	0	1.4202	1.85122	5.08005	0	0	0.714069	0.750569	0	3.056	Inactive	Training set	-1.87
6400942	C1=CC=C(C(=C1)CSC2=NC(=C(N=N2)C3=CC=CO3)C4=CC=CO4)Cl	0.482544	-0.060303	1.2159	0.757292	0.788738	1.24802	0	1.4072	1.89812	4.53995	0	0	0.560271	0.721903	0	3.843	Inactive	Training set	-1.85
6401232	C1=CC=C(C=C1)CNC(=O)/C(=N\\O)/C2=CC=CC=C2	3.75521	-0.189809	0.920385	0.676835	0.876486	1.12934	0	1.39138	1.87327	2.44628	1	0	0.70161	0.627919	0	1.721	Inactive	Training set	-1.85
6401233	C1=CC=C(C=C1)CCNC(=O)/C(=N\\O)/C2=CC=CC=C2	5.71716	0.035851	1.14661	0.67407	0.917274	1.15178	0	1.44461	1.88657	2.82828	1	0	0.559775	0.654445	0	2.301	Inactive	Training set	-1.84
6401234	C1CCN(CC1)CCNC(=O)/C(=N\\O)/C2=CC=CC=C2	7.64074	-0.266661	1.23488	0.724285	1.17554	1.22964	1	1.4513	1.88015	2.07148	1	0	0	0.692837	0	1.346	Inactive	Training set	-1.84
6407072	C1=CC=C(C=C1)/C(=N/O)/C(=O)NCC2=CN=CC=C2	1.80444	-0.068056	0.840145	0.707259	0.91305	1.12664	0	1.38176	1.84744	1.84128	1	0	0.73286	0.767571	0	0.231	Inactive	Test set	-1.82
6413344	C1=CC=C(C=C1)CNCCCNC(=O)/C(=N\\O)/C2=CC=CC=C2	1.44064	-0.046925	0.858319	0.750679	1.00626	1.1803	1	1.55541	1.84764	2.42598	1	0	0.559948	0.696294	0	1.693	Inactive	Training set	-1.8
6858429	CN1C=CC=C1/C=N/N2C=NN=C2	19.6353	-0.205005	0.540289	0.701502	1.24678	1.02119	0	1.18429	1.61419	1.30918	0	0	0	0.807027	0	2.091	Inactive	Test set	-1.79
6858569	C1=CC(=CN=C1)/C=N/N2C=NN=C2	-19.7934	-0.072222	1.10886	0.644873	1.11054	1.04197	0	1.08906	1.79473	0.96049	0	0	0	0.803789	0	0.832	Inactive	Test set	-1.79
6858622	C1=CC=NC(=C1)/C=N/N2C=NN=C2	9.67821	-0.09127	0.633917	0.644873	1.11054	1.16454	0	1.08906	1.78269	1.36568	0	0	0	0.77482	0	1.238	Inactive	Training set	-1.76
6858943	C1=CC=C(C(=C1)/C=N/N2C=NN=C2)F	-20.1041	0.049383	0.946057	0.528821	1.01951	1.00098	0	1.08906	1.85013	1.36568	0	0	0	0.735368	0	2.016	Inactive	Training set	-1.76
6858991	C1=CC=C(C=C1)OC2=CC=CC(=C2)/C=N/N3C=NN=C3	-12.5493	0.057233	0.966313	0.708741	1.00149	1.05817	0	1.29634	1.88635	3.85858	0	0	0	0.637615	0	2.825	Inactive	Test set	-1.75
6859142	CC1=CC=C(O1)/C=N/N2C(=NN=N2)N	-4.83466	-0.209577	1.38047	0.771295	1.08989	1.02941	0	1.19885	1.57254	-0.01251	0	0	0.513993	0.844848	0	0.142	Inactive	Training set	-1.72
6859150	C1=CC(=CC(=C1)N2C=CC=C2/C=N/N3C=NN=C3)C(F)(F)F	-22.2029	-1.01357	0.979803	0.560478	1.03965	0.774703	0	1.33524	1.86963	3.43908	0	0	0	0.763443	0	3.656	Inactive	Test set	-1.68
6859170	CC1=CC(=C(N1C2=C(C(=C(S2)C)C)C#N)C)/C=N/N3C=NN=C3	-36.8511	0.20376	1.13526	0.649393	0.926257	0.91471	0	1.50147	1.73731	2.43986	0	0	0.538124	0.695611	0	3.136	Inactive	Training set	-1.67
6859229	C1=CC=NC(=C1)/C=N/N2C(=NN=N2)N	-2.1877	-0.397374	1.29024	0.679736	0.94349	1.11603	0	1.08243	1.75458	0.24057	0	0	0	0.826945	0	-0.533	Inactive	Training set	-1.67
6859233	CC1=CC(=C(N1C2=CC3=C(C=C2)OCO3)C)/C=N/N4C=NN=C4	-10.6499	-0.177603	1.22034	0.810483	1.15606	1.01286	0	1.41187	1.83339	3.60241	0	0	0.560888	0.758869	1	3.56	Inactive	Test set	-1.66
6861375	C1=COC(=C1)/C=N/N2C(=NN=N2)N	-4.25918	-0.476147	1.31565	0.820033	1.0297	1.03804	0	1.16057	1.53617	-0.04053	0	0	0	0.869407	0	-0.094	Inactive	Training set	-1.65
6862610	C1COCCN1CCCNC(=O)/C=N/O	-6.39524	-0.679308	1.02067	0.81395	1.56282	1.31044	1	1.2795	1.71687	-0.11062	1	0	0	0.749391	0	-0.763	Inactive	Training set	-1.65
6868821	CC(C)(C)NC(=O)/C=N/O	6.36027	0.77894	2.24502	0.731332	1.46591	1.43016	0	0.760319	1.74449	0.96558	1	0	0	0.65137	0	0.726	Inactive	Training set	-1.65
6870788	CN(CCCCCNC(=O)/C=N/O)CC1=CC=CC=C1	8.79543	-0.100373	0.752784	0.73936	1.27089	1.14796	1	1.45696	1.85509	2.12988	1	0	0.523347	0.760765	0	1.445	Inactive	Training set	-1.65
6878823	CN(CCCNC(=O)/C=N/O)CC=C	3.99397	-0.702082	0.995923	0.77253	1.49943	1.22569	1	1.30776	1.79714	0.60117	1	0	0.476965	0.862185	0	0.252	Inactive	Test set	-1.65
6879832	CN(CCCCCC(=O)/C=N/O)CC1=CC=CC=C1	-0.887628	0.031725	0.651335	0.659963	1.2461	1.11909	1	1.47121	1.85833	2.97288	1	0	0.547076	0.772877	0	1.747	Inactive	Training set	-1.59
6880181	CN(C)CCCN(CCCNC(=O)/C=N/O)CC1=CC=CC=C1	24.9896	-0.034167	0.70755	0.781086	1.37116	1.07582	2	1.52857	1.86554	1.67158	1	0	0.559882	0.718036	0	0.94	Inactive	Test set	-1.55
6880740	COCCCNC(=O)C1=C(N(C2=NC3=CC=CC=C3N=C12)/N=C/C4=CC=CS4)N	-6.90706	-0.28493	1.2459	0.843078	0.905894	1.12076	0	1.52945	1.82276	4.52423	0	0	0	0.825541	3	1.193	Inactive	Training set	-1.55
6880886	CCCCNC(=O)C1=C(N(C2=NC3=CC=CC=C3N=C12)/N=C/C4=CN=CC=C4)N	-29.9378	-0.120199	1.33247	0.808447	1.00605	1.24378	0	1.62805	1.829	5.16374	0	0	0	0.806427	3	1.168	Inactive	Training set	-1.55
6881015	COCCCNC(=O)C1=C(N(C2=NC3=CC=CC=C3N=C12)/N=C/C4=CN=CC=C4)N	-19.775	-0.177503	1.21164	0.847472	1.0608	1.17246	0	1.61439	1.8286	4.40014	0	0	0	0.823821	3	-0.014	Inactive	Training set	-1.55
6881039	CCO/C(=N/N1C2=C(C3=NC4=CC=CC=C4N=C31)C(=O)N(C(=N2)C)CC5=CC=CC=C5Cl)/C	-3.07479	-0.282717	1.30821	0.709142	0.998581	1.15293	2	1.68965	1.8829	5.24814	0	0	0.809061	0.750796	6	1.872	Inactive	Test set	-1.54
6881185	COCCCNC(=O)C1=C(N(C2=NC3=CC=CC=C3N=C12)/N=C/C4=CC=CC=N4)N	-4.20763	-0.147392	1.30784	0.847472	1.0608	1.22276	0	1.61476	1.82855	4.80533	0	0	0	0.792397	3	0.392	Inactive	Training set	-1.53
6881209	COCCNC(=O)C1=C(N(C2=NC3=CC=CC=C3N=C12)/N=C/C4=CC=CS4)N	-23.8134	-0.183161	1.20619	0.851447	0.883221	1.10519	0	1.52134	1.83127	4.13413	0	0	0	0.819726	3	0.835	Inactive	Training set	-1.53
6881246	CCO/C(=N/N1C2=C(C3=NC4=CC=CC=C4N=C31)C(=O)N(C(=N2)C)CC(C)C)/C	-6.30288	-0.328192	1.1422	0.742176	1.22526	1.1846	2	1.53198	1.82862	4.94354	0	0	0.638191	0.750475	6	1.703	Inactive	Training set	-1.51
6881703	CC(=O)NC1=CC=C(C=C1)OCC2=C(C=CC(=C2)/C=N/N3C=NC=N3)OC	18.9134	-0.057224	0.78255	0.77162	1.14782	0.965703	0	1.36366	1.90257	4.66226	0	0	0.856328	0.802204	0	1.485	Inactive	Training set	-1.5
6882576	CCOC(=O)C1=CC=CC=C1OCC2=C(C=CC(=C2)/C=N/N3C=NC=N3)OC	26.834	0.139667	0.898866	0.763827	1.20325	0.868179	0	1.35621	1.89455	4.01497	0	0	0.899286	0.80738	0	2.394	Inactive	Training set	-1.49
6883833	COC1=C(C=C(C=C1)/C=N/N2C=NC=N2)CSC3=CC=CC=N3	3.24687	-0.109026	1.0525	0.735748	0.929837	0.940759	0	1.30675	1.93606	2.91048	0	0	0.570999	0.820948	0	1.61	Inactive	Test set	-1.48
6885082	COC1=C(C=CC(=C1)/C=N/O)OCC2=CC=C(C=C2)C(=O)O	-13.1514	-0.266348	0.669583	0.83681	1.01534	0.901295	0	1.25359	1.87498	3.78156	2	0	0.817307	0.771087	0	1.145	Inactive	Training set	-1.47
6885154	CCN1C=C(C(=N1)C)/C=N/O	-7.02834	-1.40123	0.983306	0.678679	1.25135	1.34673	0	1.10139	1.61706	1.9748	1	0	0.493889	0.847627	0	1.058	Inactive	Training set	-1.44
6885954	C1=CC(=CC=C1/C=N/O)OCC(O)COC2=CC=C(C=C2)/C=N/O	-11.4189	-0.020486	0.977082	0.86604	1.00773	1.09471	0	1.46556	1.82151	3.86426	3	0	0	0.67359	0	0.944	Inactive	Training set	-1.44
6887094	CN(C)CCCNCCCCNC(=O)/C=N/O	3.85811	-0.056408	0.751972	0.826351	1.61901	1.23174	2	1.39127	1.74318	0.48858	1	0	0	0.717552	0	-0.033	Inactive	Training set	-1.41
6887199	CC1=NN=C(N1/N=C/C2=CC=CN2C)C	19.8694	-0.293715	1.18569	0.680233	1.28339	1.26455	0	1.36116	1.60457	1.77752	0	0	0.550827	0.746522	0	2.563	Inactive	Training set	-1.4
6889088	C1=CC=C(C=C1)OC2=CC=CC(=C2)/C=N/N3C(=NN=N3)N	-13.2291	0.188426	1.02751	0.702734	0.90344	0.971086	0	1.30093	1.87175	2.73347	0	0	0	0.672624	0	1.054	Inactive	Test set	-1.4
6889315	C1=CC=C(C=C1)/C(=N/O)/C(=O)N	-1.04321	1.3225	1.02182	0.759963	0.77031	1.15433	0	0.824695	1.84237	0.95468	1	0	0	0.711413	0	0.111	Inactive	Test set	-1.4
6916220	C[C@H]1CCC[C@H](CCC(=O)O[C@]23[C@@H](/C=C/C1)[C@@H](C(=C)[C@H](C2[C@@H](NC3=O)CC4=CC=CC=C4)C)O)O	13.6006	-0.023275	1.12942	0.798812	1.1513	1.23475	0	1.71658	1.99403	4.03626	2	0	0.810461	0.795117	3	3.794	active	Training set	61
9579595	C1=CC=C(C=C1)C(=O)NC2=CC=CC=C2C(=O)N/C(=N/C3=NC4=CC=CC=C4O3)/N	2.2454	0.145799	1.31148	0.838849	0.890408	0.998075	3	1.7739	1.8685	4.22214	0	0	0	0.642695	1	1.188	active	Training set	69.54
54683837	CC1CCC2=C3N1C(=O)C(=C(C3=CC(=C2)F)O)C(=O)NCC4CCCO4	-43.7139	-0.543867	1.13269	0.705657	1.10931	1.07407	0	1.50322	1.93605	2.72726	1	0	0.58071	0.845593	4	2.039	active	Test set	95.02
54686076	C1=CC=C(C=C1)CN2C3=CC=CC=C3C(=C(C2=O)C(=O)NC4=CC=NC=C4)O	3.14321	-0.238192	1.12964	0.764475	0.891607	1.14505	0	1.74437	1.95907	4.79166	1	0	0.814782	0.720326	1	1.224	active	Training set	68.08
54687814	CCCCC(=O)NC1=C(C2=CC=CC=C2NC1=O)O	9.44889	-0.343702	0.991344	0.798349	1.0292	1.31396	0	1.42432	1.84887	3.23957	1	0	0.597006	0.809459	1	2.238	Inactive	Test set	-14.84
54689674	CC1CCC2=C3N1C(=O)C(=C(C3=CC(=C2)F)O)C(=O)NC4=NC=CN=C4	-44.8578	-0.652035	1.13353	0.70792	0.985441	1.05671	0	1.52201	1.99869	3.46085	1	0	0.595533	0.863995	4	-0.201	Inactive	Training set	-14.75
54693834	CC1CCC2=C3N1C(=O)C(=C(C3=CC(=C2)F)O)C(=O)NCC4=CC=CO4	-38.4903	-0.461037	0.995068	0.716755	1.00693	1.04929	0	1.50043	1.9919	2.98276	1	0	0.822122	0.859025	4	2.093	Inactive	Test set	-14.47
135398513	C1=NC2=C(N1COCCO)N=C(NC2=O)N	4.15843	-0.891137	0.91372	1.06785	1.31999	0.861565	3	1.21893	1.50069	-1.06923	1	0	0	0.862089	1	-1.65	Inactive	Training set	-14.4
135398737	CN1CCN(CC1)C2=NC3=C(C=CC(=C3)Cl)NC4=CC=CC=C42	-30.6649	0.024702	0.748086	0.85122	0.96006	1.08008	3	1.64216	1.87534	3.61227	0	0	0	0.698844	3	2.511	Inactive	Training set	-14.31
135400448	C1=CC=C(C=C1)N=C(C(=NC2=CC=CC=C2)NO)NO	-21.9231	-0.248987	1.26957	0.839203	0.813636	1.254	4	1.41555	1.83961	1.81718	2	0	0	0.554193	0	0.728	Inactive	Training set	-14.3
135403423	CC1=CC(=O)NC(=N1)COC2=CC=CC=C2	16.4097	-0.257	0.834314	0.786425	1.09679	1.20771	2	1.19044	1.78564	2.05606	0	0	0.828611	0.735179	0	0.545	Inactive	Training set	-13.91
135406787	CC1=CC(=CC=C1)OCC2=NC(=CC(=O)N2)C	13.684	-0.398631	0.657554	0.779855	1.12538	1.12853	2	1.20817	1.83224	2.08408	0	0	0.828611	0.765037	0	0.937	Inactive	Training set	-13.91
135406829	CCCSC1=NC(=C(C(=O)N1)CC=C)C	12.3729	-0.205457	0.525563	0.71681	0.997005	1.25104	2	1.36037	1.82614	2.44946	0	0	0.570468	0.855746	0	2.085	Inactive	Test set	-13.59
135407994	CCOC(=O)C1=C2NC(=O)C3=CC=CC=C3N2N=C1	-1.98307	-0.532098	0.92153	0.705328	1.04569	1.17425	0	1.30878	1.85431	2.55676	0	0	0	0.822718	3	1.558	Inactive	Training set	-13.37
135408567	CSC1=NN=CC(=O)N1	-3.07687	0	0.068331	0.728669	0.801869	1.45968	2	0.634537	1.53782	-0.14973	0	0	0	0.84838	0	0.869	Inactive	Training set	-13.21
135412018	CCOC(=O)CSC1=NN=C(C(=O)N1)C	-9.03966	0.016966	0.83924	0.737073	1.03756	1.34929	2	1.22813	1.57456	0.40756	0	0	0.663032	0.852033	0	0.911	Inactive	Training set	-13.05
135412148	CCOC(=O)C1=CC=C(C=C1)N2CC(=C(C2=N)C3=NC4=CC=CC=C4C(=O)N3)O	-17.9948	0.035141	1.14452	0.833893	0.969783	1.09186	4	1.55232	1.8394	3.23144	1	0	0.853399	0.78766	1	1.47	Inactive	Test set	-12.81
135412495	C1=CC(=CC(=C1)N=C2NC(=O)C(S2)CC(=O)O)C(F)(F)F	-0.746389	-1.31235	0.677825	0.693772	0.836518	0.777023	2	1.27387	1.75391	2.42357	1	0	0.756518	0.847509	0	0.36	Inactive	Training set	-12.75
135413841	CC1(CC2=C(CS1)C(=NC3=C2C4=C(S3)C(=O)NC=N4)N5CCOCC5)C	-56.5405	-0.140316	1.08187	0.791814	0.870016	0.841646	2	1.59271	1.96288	2.66997	0	0	0.497772	0.795745	6	0.972	Inactive	Training set	-12.65
135413969	C1=CC=C2C(=C1)C(=O)NC(=N2)C3=CC=CC=N3	5.82851	-0.149417	0.731674	0.7151	0.871591	1.18812	2	1.25724	1.88774	2.17457	0	0	0	0.71274	1	0.159	active	Training set	57.58
135414721	COC1=C(C2=C(C=C1)C(OC2=O)C3=C(N=C(N(C3=O)C4=CC=CC=C4)SC)O)OC	-25.7037	0.162918	0.97159	0.838186	0.96696	0.977597	2	1.62591	1.89449	4.71914	1	0	1.16368	0.763702	1	1.198	Inactive	Training set	-12.59
135418926	CC1=C(C(=O)NC(=N1)SCC=C)CC=C	11.6298	-0.247766	0.389219	0.719447	0.939452	1.25856	2	1.35875	1.88113	2.15165	0	0	0.577461	0.814216	0	1.719	Inactive	Test set	-12.51
135418997	CC1=NN=C(NC1=O)SC	-4.66225	0.794001	0.056568	0.685696	0.863001	1.42997	2	0.884117	1.57521	0.24037	0	0	0.535746	0.816317	0	1.05	Inactive	Training set	-12.49
135419200	CCOC1=C(C=C(C=C1)S(=O)(=O)NC(C)(C)C)C2=NC3=C(C(=O)N2)N(N=C3C(C)(C)C)C	-42.4431	0.356823	1.27473	0.619419	1.38177	1.10285	2	1.64227	1.97343	4.70594	0	0	0	0.667979	1	1.97	active	Training set	62.9
135420354	C1=CC=C(C=C1)C2=CN3C(=N2)NC(=O)C(=N3)CCC(=O)O	12.1935	-0.235512	1.46304	0.766082	0.972528	1.20716	0	1.35413	1.80499	2.74695	1	0	0.752004	0.782393	1	0.551	Inactive	Training set	-12.45
135420491	CC1=CC=CC=C1N2C(=O)C3=C(C=CC(=C3OC)O)C=N2	17.2637	-0.145942	0.702826	0.779419	0.986621	1.0506	0	1.2793	1.92437	3.74238	1	0	0.52824	0.793411	1	1.732	Inactive	Training set	-12.27
135420605	CCCCC1=C(N=C(N(C1=O)C2=CC=CC=C2)SCCN(C)C)O	-43.2575	0.090423	1.39947	0.839004	1.07719	1.08592	3	1.52584	1.85433	4.22866	1	0	0.586862	0.77485	0	2.468	Inactive	Training set	-12.23
135422772	CC1=CC(=C(C(=O)O1)C=NC2=C(C=CC(=C2)Cl)OC)O	-12.2283	-0.322367	0.985625	0.844903	0.957969	1.02033	0	1.25339	1.83615	3.20014	1	0	0.581831	0.836693	0	1.781	Inactive	Training set	-12.17
135426496	COCC1=CC(=O)NC(=N1)NC2=NC3=CC=CC=C3O2	-18.1046	0.151635	1.13202	0.913569	1.14558	0.890582	3	1.27542	1.75534	2.24494	0	0	0.806505	0.802812	1	-0.113	active	Training set	66.64
135427842	CC1(CC(=C(C(=O)C1)C=NCC(C2=CC=CC=C2)O)O)C	-10.365	-0.267669	0.93703	0.838814	1.08146	1.06824	0	1.44574	1.93524	2.70867	2	0	0.778071	0.765858	0	1.603	Inactive	Test set	-12.12
135430012	CCOCC1=C(C(=O)NC(=N1)N)CC2=CC=C(C=C2)OC(C)C	-17.3041	-0.011906	1.07669	0.885599	1.23919	1.01603	3	1.45731	1.86979	2.30996	0	0	0.795206	0.772549	0	0.953	Inactive	Training set	-11.86
135430045	CC1=C(C(=O)NC(=N1)SCC(=O)N)CC2=CC=C(C=C2)OC(C)C	-14.5944	-0.05832	0.779117	0.785771	0.975065	1.17616	2	1.45925	1.8751	2.78705	0	0	0.692785	0.802574	0	0.514	Inactive	Training set	-11.82
135430090	CSC1=NC2=C(C3=C(N2)CCCC3)C4=NC=NN41	20.7888	-0.003129	0.694837	0.830936	0.865324	1.12221	0	1.21865	1.88319	1.96787	0	0	0.492254	0.798457	6	1.396	Inactive	Training set	-11.65
135430110	CCSC1=NC(=C(C(=O)N1C2=CC=CC=C2)C3C4=C(C(=C(C=C4)OC)OC)C(=O)O3)O	-33.5595	0.196281	1.0538	0.829775	0.984409	0.985623	2	1.62856	1.8885	5.10924	1	0	1.16368	0.773277	1	1.556	Inactive	Training set	-11.6
135431262	C1=CC=C(C=C1)CN2C3=C(C=N2)C(=O)NC=N3	11.0584	-0.257876	0.863273	0.693001	0.968044	1.04519	2	1.24642	1.85715	1.47298	0	0	0.742153	0.773831	1	0.454	Inactive	Training set	-11.54
135432322	CCCCCCC1=C(C=C2C(=C1)C=C(C(=N)O2)C(=O)NC)O	1.29245	0.113786	1.13229	0.872894	1.13361	1.06163	0	1.52141	1.89955	3.93405	1	0	0.515794	0.793112	1	3.38	active	Training set	87.44
135432383	CCCSC1=NC(=C(C(=O)N1C)C2C3=C(C(=C(C=C3)OC)OC)C(=O)O2)O	-0.589202	-0.118545	0.953437	0.844312	1.07737	0.873228	2	1.47389	1.85074	3.39745	1	0	1.12568	0.828173	1	1.018	Inactive	Training set	-11.44
135435889	CC1(CC(=C(C(=O)C1)C2=NC(CC3=CC=CC=C32)(C)C)O)C	-45.1342	0.145849	1.64934	0.734221	1.06719	1.04385	0	1.51368	1.98392	4.06937	1	0	0.568416	0.677399	1	2.757	Inactive	Training set	-11.42
135435893	C1CN2C(=O)C=C(N=C2SC1)O	-3.94931	0.823388	1.09256	0.852402	0.849055	1.23773	2	0.849148	1.77822	0.77867	1	0	0	0.8772	1	0.084	Inactive	Training set	-11.42
135435894	CC1(CC(=C(C(=O)C1)C=NCCN2CCN(CC2)C(=O)CC3=CC=C(C=C3)F)O)C	0.23487	0.080545	0.800982	0.663937	1.23194	1.03497	1	1.69135	1.90163	2.73715	1	0	0.702417	0.752185	0	0.796	Inactive	Training set	-11.39
135435898	CCOC(=O)C1=CC=C(C=C1)N=CC2=C(CC(CC2=O)C3=CC=CO3)O	-2.78654	-0.17828	0.938507	0.773021	1.07812	1.12752	0	1.44281	1.91832	4.06965	1	0	0.714556	0.814556	0	0.926	Inactive	Training set	-11.22
135435899	C1C(CC(=O)C(=C1O)C=NC2=C(C=CC(=C2)Cl)O)C3=CC=CO3	-0.359327	-0.572085	1.065	0.840307	0.82983	1.21228	0	1.43605	1.91324	4.04594	2	0	0.708964	0.832719	0	1.145	active	Training set	52.34
135435901	COC1=CC=C(C=C1)C2CC(=C(C(=O)C2)C=NCCN3CCOCC3)O	3.86471	0.232904	1.21057	0.840356	1.26306	1.03873	1	1.63402	1.91923	2.91536	1	0	0.652874	0.788382	0	0.036	Inactive	Training set	-11.12
135435903	CCC(CO)N=C(CC)C1=C(CC(CC1=O)(C)C)O	-27.1958	-0.245223	0.955548	0.851662	1.32783	1.20959	0	1.42948	1.89594	2.86727	2	0	0.546042	0.718839	0	1.726	Inactive	Test set	-11.09
135435904	CCOC1=C(C=C(C=C1)S(=O)(=O)N(C)C)C2=NC3=C(C(=O)N2)N(N=C3C(C)(C)C)C	-29.2433	0.160752	1.27286	0.610534	1.41182	0.926018	2	1.59876	1.98287	3.87944	0	0	0	0.707281	1	0.909	Inactive	Training set	-10.71
135435907	CCOC1=C(C=C(C=C1)S(=O)(=O)N(C)CCO)C2=NC3=C(C(=O)N2)N(N=C3C(C)(C)C)C	-30.3275	0.140764	1.14742	0.687526	1.39959	1.01065	2	1.60787	1.972	3.24194	1	0	0	0.74857	1	0.2	Inactive	Training set	-10.67
135439354	CC1=CC(=C(C=C1N=C2CSC(=O)N2)C(C)C)O	18.1428	-0.422215	0.622442	0.833376	0.898516	1.12366	2	1.32797	1.89451	2.40549	1	0	0.540496	0.810791	0	1.319	Inactive	Test set	-10.58
135441828	CC1(CC(=C(C(=O)C1)C=NCCN2CCN(CC2)CCC3=CC=CC=C3)O)C	-1.19305	0.013997	0.83922	0.823463	1.25441	1.08957	2	1.69127	1.90567	3.17647	1	0	0.548677	0.68534	0	2.285	Inactive	Training set	-10.5
135441854	C1CCC2(CC1)CC3=CC=CC=C3C4=C2C(=O)NC(=N4)CN5CCCCC5	-6.91042	-0.097179	1.4075	0.736262	1.10665	1.11292	3	1.70488	2.0309	3.86737	0	0	0.655638	0.66535	3	3.57	Inactive	Test set	-10.47
135444462	C=CCN1C(=O)C=C(N=C1SCC(=O)NC23CC4CC(C2)CC(C4)C3)O	-5.10782	-0.209282	0.998356	0.749249	0.997001	1.27566	2	1.42608	2.13275	2.80605	1	0	0.682636	0.737479	7	2.401	Inactive	Test set	-10.38
135447538	CC1=CC(=NC(=N1)/N=C(\\NC2=CC=C(C=C2)NC(=O)C)/NC(=O)C)C	-33.1611	-0.051874	1.03852	0.808332	1.16794	1.10691	3	1.46047	1.82929	4.21219	0	0	0.614819	0.660165	0	0.127	Inactive	Training set	-10.3
135447539	CC1=CC(=NC(=N1)/N=C(\\NC2=CC(=C(C=C2)OC)OC)/NC(=O)C(C)C)C	-8.5051	0.027526	1.27063	0.879943	1.32184	0.923461	3	1.60314	1.81172	5.07469	0	0	0.621418	0.751929	0	1.574	Inactive	Training set	-10.27
135447540	CC1=C2C=C(C=CC2=NC(=N1)/N=C(\\N)/NC(=O)C(C)(C)C)OC	-7.36534	-0.116509	1.06239	0.88295	1.22468	0.801392	3	1.42094	1.86727	3.27238	0	0	0.581899	0.760173	1	0.075	Inactive	Training set	-9.79
135449531	C1CCN(CC1)CC2=NC3=C(C(=O)N2)C4(CCCC4)CC5=CC=CC=C53	0.108415	-0.105664	1.2506	0.732342	1.08981	1.09596	3	1.59809	1.96952	3.47727	0	0	0.655638	0.686631	3	3.001	Inactive	Training set	-9.67
135449533	C1CCC2(CC1)CC3=CC=CC=C3C4=C2C(=O)NC(=N4)CN(CCO)CCO	12.1616	0.313145	1.37853	0.882708	1.12383	1.11412	3	1.63214	2.03387	1.66807	2	0	0.735638	0.738688	3	1.288	Inactive	Training set	-9.58
135449534	CCC(=O)NC1=NC(=C(C(=O)N1)OC2=CC=CC=C2)C	-4.06547	-0.274939	0.81455	0.781899	1.14161	1.12252	3	1.4818	1.776	2.10135	0	0	0.627815	0.777439	0	1.144	Inactive	Training set	-9.55
135449537	CC(=NC1=C(C=CC(=C1)OC)OC)C2=C(COC2=O)O	1.56956	0.288802	1.22614	0.892647	1.25714	0.937772	0	1.17476	1.80213	3.22445	1	0	0.858935	0.776265	0	0.946	Inactive	Test set	-9.53
135449538	C=CCN1C(=O)C=C(N=C1SCC2=C(C(=C(C(=C2F)F)F)F)F)O	15.0633	0.030062	1.02242	0.673982	0.879263	1.0375	2	1.40716	1.82788	1.40352	1	0	0.878829	0.803739	0	1.39	Inactive	Training set	-9.48
135449539	CC1(CC2=C(CO1)NC3=C2C4=NN=CN4C(=N3)SC)C	0.931693	-0.229125	0.989383	0.863197	0.953163	1.01826	0	1.28624	1.84989	1.60087	0	0	0.726135	0.806976	6	2.611	Inactive	Training set	-9.41
135449541	CC1=C(C(=O)NC(=N1)SCC(=O)OC)OC2=CC=CC=C2	-25.6105	-0.009175	1.01386	0.791175	0.986299	1.16536	2	1.38004	1.77944	2.48135	0	0	0.680586	0.78797	0	0.906	Inactive	Training set	-9.29
135449542	CC1(CC(=C(C(=O)C1)C=NCCN2CCN(CC2)C(=O)C34CC5CC(C3)CC(C5)C4)O)C	-0.350627	0.07287	0.934032	0.722081	1.26494	1.10632	1	1.6913	2.09622	3.91066	1	0	0.551494	0.692327	7	3.36	Inactive	Training set	-9.29
135449549	CN1C2=C(C=N1)N=CNC2=O	-2.73045	0	0.063363	0.76047	1.16436	1.141	2	0.948522	1.62378	0.09457	0	0	0	0.853867	1	-0.39	Inactive	Training set	-9.03
135449550	CC(C)(C)C1=CC=CC(=C1O)/C=N/O	-24.453	-2.16864	0.766909	0.832019	1.05413	0.892455	0	1.1085	1.94832	3.23898	2	0	0	0.703016	0	2.364	active	Training set	84.13
135449552	C=CCC1=C(C(=CC=C1)/C=N/C2=NC=NN2)O	-4.34671	-0.228211	1.24644	0.928984	0.980039	0.8722	0	1.29749	1.93404	2.10716	1	0	0.579896	0.874581	0	1.34	Inactive	Training set	-8.84
135449555	CCCCCCC1=C(C=C2C(=C1)C=C(C(=O)O2)C3=NN=C(O3)C4=CC=CC=C4O)O	6.07679	0.155907	1.18052	0.831369	1.01122	1.13236	0	1.63797	1.91584	6.42844	2	0	0.554481	0.747267	1	5.234	active	Test set	95.01
135449559	CCCCSC1=NC(=C(C(=O)N1C)C2C3=C(C(=C(C=C3)OC)OC)C(=O)O2)O	-13.3358	-0.019328	1.03523	0.83601	1.09345	0.904985	2	1.54613	1.84468	3.78755	1	0	1.12568	0.819949	1	1.587	Inactive	Test set	-8.76
135449568	CC1=CC2=C(C=C1)N=C(O2)NC3=NC(=CC(=O)N3)COC	-21.6054	0.217494	1.27149	0.897492	1.16646	0.850532	3	1.26313	1.80929	2.27296	0	0	0.806505	0.826958	1	0.279	active	Training set	70.64
135449575	C1=CC=C(C(=C1)/C(=N\\O)/CC(=O)C(F)F)O	-26.3891	-3.45204	1.1773	0.691482	0.951211	0.937313	0	1.0871	1.79647	2.76987	2	0	1.2832	0.83227	0	0.827	Inactive	Training set	-8.65
135449578	CC1=NN=C(NC1=O)SCC(=O)OC	-10.4612	0.423063	0.855949	0.76369	1.00322	1.25901	2	1.04569	1.58601	0.01746	0	0	0.663032	0.846106	0	0.488	Inactive	Training set	-8.59
135449586	CCOC(=O)C1=C(NC(=C1C)/C(=N/O)/C)C	-13.1182	0.193704	0.699573	0.770384	1.26112	1.13567	0	1.32242	1.70081	1.81733	1	0	0.555849	0.753854	0	2.504	Inactive	Training set	-8.53
135449587	CC1=C(C=C(C=C1)N=C(C)C2=C(CCC2=O)O)C	20.5468	0.058485	1.0442	0.746922	1.04855	1.08388	0	1.41663	1.86748	3.06781	1	0	0.593117	0.71128	0	1.39	Inactive	Training set	-8.53
135449588	CCOC1=CC=CC(=C1)NC(=O)C2CC(=O)NC(=NC3=CC=CC=C3)S2	-2.76167	-0.26521	0.925698	0.758375	0.919177	1.25125	2	1.63237	1.84106	4.79955	0	0	0.744736	0.74943	0	0.829	Inactive	Training set	-8.52
135449590	C=CCC1=C(C(=CC=C1)/C=N/N2C=NN=C2)O	-11.9193	-0.043772	0.982619	0.795578	1.01735	1.04427	0	1.27229	1.94644	2.29637	1	0	0.579452	0.834865	0	2.856	Inactive	Test set	-8.52
135449591	CC(=O)C1=CC(=CC=C1)N=C2NC(=O)C(S2)(CO)CO	8.81189	-0.394021	0.605616	0.858954	0.850061	1.06814	2	1.34365	1.7861	0.56307	2	0	0.55091	0.802709	0	-0.189	Inactive	Test set	-8.48
135449594	C1=CC=C2C(=C1)C=CC(=C2/C=N/N3C=NN=C3)O	-8.99625	-0.042225	1.27399	0.785172	0.871664	0.931838	0	1.27524	1.98968	2.79488	1	0	0	0.723696	1	2.961	Inactive	Training set	-8.38
135449595	CC1(CC(=C(C(=O)C1)C=N)O)C	-8.054	0.7225	1.50891	0.801952	1.14542	1.01778	0	0.958525	1.90259	1.99467	1	0	0.530417	0.753734	0	1.315	Inactive	Test set	-8.36
135449597	CSC(=NC1=CC=CC=C1)C2=C(COC2=O)O	-17.9542	-0.236002	0.817107	0.833662	0.853076	1.2006	0	1.15985	1.79699	2.50627	1	0	0.825038	0.762335	0	1.193	Inactive	Test set	-8.31
135449602	CC1=NN=C(N1/N=C/C2=C(C(=CC(=C2)Br)Br)O)C	2.68746	-0.488278	0.989858	0.781822	0.589719	1.16797	0	1.32967	1.86677	2.1064	1	0	0.563293	0.759617	0	3.586	Inactive	Test set	-8.3
135449603	CC(=NCC=C)C1=C(CCC1=O)O	-0.378943	-0.874986	0.577426	0.772419	1.17015	1.21165	0	1.41449	1.67713	1.79226	1	0	0.603681	0.826597	0	0.095	Inactive	Training set	-8.3
135449604	CSC1=NC2=C(C3=C(N2)CCCC3)C4=NN=NN41	26.4477	-0.097488	0.49925	0.621648	0.827622	1.1122	0	1.15561	1.86667	1.36287	0	0	0.506143	0.790482	6	0.672	Inactive	Test set	-8.26
135449605	CCCSC1=NC(=C(C(=O)N1)CC(=O)OCC)C	6.96808	-0.350296	0.764027	0.726631	1.1106	1.22476	2	1.37699	1.74573	2.13426	0	0	0.79269	0.823911	0	1.174	Inactive	Training set	-8.24
135449606	CC1(CC(=CC(=O)C1)N=CC2=C(CC(CC2=O)(C)C)O)C	-13.2229	0.87792	1.59271	0.672062	1.18885	1.04743	0	1.40035	1.91741	3.74925	1	0	0.561802	0.641065	0	2.249	Inactive	Test set	-8.15
135449607	CCCCCOC(=O)CC1=C(N=C(NC1=O)C2=CC=CC=C2)C	8.15697	-0.159583	1.05683	0.698809	1.19701	1.16919	2	1.59877	1.81688	3.25216	0	0	0.824853	0.767195	0	2.5	Inactive	Training set	-8.08
135449608	CCCCCSC1=NC(=C(C(=O)N1)CC(=O)O)C	3.32438	-0.143561	0.665564	0.76764	1.03209	1.30882	2	1.2821	1.77292	2.43596	1	0	0.79269	0.819971	0	1.568	Inactive	Test set	-8.07
135468292	C1=CC=C(C=C1)C2=CC3=C(S2)C(=O)NC=N3	-11.2626	-0.396138	1.431	0.692097	0.703713	0.805506	2	1.25328	1.86097	2.14197	0	0	0	0.725016	1	0.994	Inactive	Training set	-8.07
135478603	CCCSC1=NC(=C(C(=O)N1)CC(=O)O)C	13.7153	-0.188779	0.442101	0.786737	0.972994	1.28259	2	1.22874	1.73681	1.65576	1	0	0.79269	0.862886	0	0.43	Inactive	Test set	-8.06
135494985	C1CN(CCN1CCN=CC2=C(CC(CC2=O)C3=CC=CO3)O)C4CC(=O)N(C4=O)C5=CC=CC=C5	25.1959	0.009436	0.856403	0.744734	1.16741	1.19881	2	1.7196	1.87927	3.53743	1	0	0.80831	0.747266	0	-0.621	Inactive	Training set	-8.01
135513613	C1COCCN1CC(CN2C=NC(=N)C3=C2N=C(N3)N4CCOCC4)O	6.55852	-0.087113	0.993264	1.02332	1.45493	1.06525	5	1.61856	1.70756	-0.01435	1	0	0	0.697136	1	-0.314	Inactive	Training set	-7.98
135513615	COC1=CC=CC(=C1)NC(=O)CC2C(=O)NC(=NC3=CC=CC=C3)S2	14.7716	-0.325139	1.03134	0.764274	0.895877	1.19644	2	1.54834	1.81072	4.40945	0	0	0.726333	0.736547	0	0.406	Inactive	Training set	-7.97
135513617	C/C(=N\\O)/C(=N/O)/CN(C)C	-6.56394	0.682919	0.77059	0.787562	1.52296	1.03675	1	0.915664	1.66862	0.96948	2	0	0.647986	0.71577	0	-0.153	Inactive	Training set	-7.4
135513618	CN(CCNC(=O)C1=CN=C(C=C1)/C=N/O)CC2=CC=CC=C2	-30.4912	0.492501	1.0201	0.745246	1.09915	1.05232	1	1.50786	1.86906	2.15617	1	0	0.577712	0.783979	0	0.084	Inactive	Training set	-7.37
135513619	CC1(CC(=C(C(=O)C1)C=NC2=NC=C(C=C2)Cl)O)C	-9.08552	-0.286773	1.44181	0.722296	0.942135	1.0398	0	1.36376	1.93743	3.49325	1	0	0.568421	0.787585	0	1.406	Inactive	Training set	-7.35
135513621	COC1=C(C=CC(=C1)/C=N/N2C(=NN=N2)N)O	-26.186	0.318762	1.08552	0.889112	1.02603	0.890092	0	1.11498	1.82456	1.02596	1	0	0	0.850837	0	0.077	Inactive	Training set	-7.3
135513624	C1=CC=C(C=C1)C2=CSC(=N2)/C(=N/O)/C#N	-2.03301	0.581068	0.839208	1.06589	0.703135	1.18436	0	1.35278	1.86025	3.77973	5	0	0	0.674665	1	1.405	Inactive	Training set	-7.29

## Sheet: S2
Table S2.Training set performance matrix
Classifire	TP	FP	FN	TN	Sensitivity	Specificity	Accuracy	Accuracy_random	delta_Accuracy
Random forest	156	11	0	207	100	100	0.970588	0.508865	0.461723
J48	155	12	0	207	100	100	0.967914	0.509151	0.458763
Diession stump	155	12	0	207	100	100	0.967914	0.509151	0.458763
Random tree	156	11	16	191	90.6977	92.2705	0.927807	0.50429	0.423518
Bagging	155	12	1	206	99.359	99.5169	0.965241	0.508865	0.456376

## Sheet: S3
Table S3.Test set performance matrix
Classifier	Correctly Classified Instances % ( Value)	Kappa Statistic	Mean absolute error	Root mean squared error	MCC	ROC Area	TP	FP	FN	TN	Sensitivity	Specificity	Accuracy	Accuracy_random	delta_Accuracy
Random forest	98.1366	0.9624	0.07	0.1414	0.963	0.993	71	3	0	87	100	100	0.981366	0.504764	0.476602
J48	98.7578	0.9749	0.03	0.112	0.975	0.986	72	2	0	87	100	100	0.987578	0.504263	0.483315
Dicision stump	97.5155	0.9499	0.05	0.1564	0.95	0.963	71	3	1	86	98.6111	98.8506	0.975155	0.504263	0.470892
RandomTree	95.0311	0.8998	0.04	0.2229	0.927	0.927	69	5	3	84	95.8333	96.5517	0.950311	0.504263	0.446048
Bagging	97.5155	0.9499	0.04	0.149	0.95	0.987	71	3	1	86	98.6111	98.8506	0.975155	0.504263	0.470892

## Sheet: S4
Table S4.Pharmacological properties of screened ligands by machine learning
Title	MW	logp	Alogp	HBA	HBD	TPSA	AMR	nRB	nAtom	nAcidic	RC	nRigidB	nArom	nHB	SAlerts
										Group			Ring
12309443	456.36	8.12	3.35	3	2	57.53	135.18	5	81	1	4	31	0	5	1
10181133	430.34	8.18	0.92	3	3	60.69	125.38	4	77	0	4	30	0	6	1
139587791	348.08	0.07	-1.95	8	3	130.36	82.44	3	41	0	4	25	1	11	4
139587516	348.08	0.07	-1.95	8	3	130.36	82.44	3	41	0	4	25	1	11	4
132542814	366.13	-0.16	-1.67	8	3	122.52	90.64	6	48	0	3	22	1	11	5
132542815	366.13	-0.16	-1.67	8	3	122.52	90.64	6	48	0	3	22	1	11	5
139586728	366.13	-0.16	-1.67	8	3	122.52	90.64	6	48	0	3	22	1	11	5
139584676	366.13	-0.16	-1.67	8	3	122.52	90.64	6	48	0	3	22	1	11	5
132542816	394.16	0.78	-1.02	8	2	111.52	99.68	8	54	0	3	22	1	10	5
139586388	394.16	0.78	-1.02	8	2	111.52	99.68	8	54	0	3	22	1	10	5
132542818	336.08	-0.54	-1.94	8	4	141.36	80.05	4	40	1	3	22	1	12	4
139583735	336.08	-0.54	-1.94	8	4	141.36	80.05	4	40	1	3	22	1	12	4
139583202	336.12	0.08	-1.24	7	4	124.29	86.08	5	44	0	2	20	1	11	5
132542822	336.12	0.08	-1.24	7	4	124.29	86.08	5	44	0	2	20	1	11	5
132542824	322.11	0.08	-1.13	7	5	135.29	84.34	5	41	1	2	19	1	12	3
139583299	322.11	0.08	-1.13	7	5	135.29	84.34	5	41	1	2	19	1	12	3
139586533	304.09	0.49	0.1	6	3	111.9	81.99	5	38	1	2	18	1	9	3
139583743	304.09	0.49	0.1	6	3	111.9	81.99	5	38	1	2	18	1	9	3
138970029	358.18	3.68	0.66	5	2	83.83	97.56	3	52	0	4	26	1	7	4
139591442	358.18	3.68	0.66	5	2	83.83	97.56	3	52	0	4	26	1	7	4
139590281	372.16	2.07	0.8	6	3	96.22	105.05	4	51	0	3	25	1	9	5
139590280	372.16	2.07	0.8	6	3	96.22	105.05	4	51	0	3	25	1	9	5
72722558	290.08	-1.14	-1.9	6	3	104.06	71.61	0	35	0	4	24	1	9	3
132542812	290.08	-1.14	-1.9	6	3	104.06	71.61	0	35	0	4	24	1	9	3
72722559	290.08	-1.14	-1.9	6	3	104.06	71.61	0	35	0	4	24	1	9	3
68150381	488.31	4.02	0.43	6	4	115.06	131.95	6	79	1	4	32	0	10	1
59051170	488.31	4.02	0.43	6	4	115.06	131.95	6	79	1	4	32	0	10	1
53321283	488.31	4.02	0.43	6	4	115.06	131.95	6	79	1	4	32	0	10	1
139585814	474.26	1.27	-0.33	7	3	121.13	122.39	1	72	0	5	37	0	10	2
50900146	442.38	11.16	2.45	2	1	37.3	134.05	0	82	0	5	36	0	3	0
11408923	476.28	1.18	-0.06	7	4	132.13	123.99	4	74	1	4	33	0	11	0
11191849	534.28	0.95	-0.34	9	4	158.43	134.48	6	80	1	4	35	0	13	2
46830518	470.34	7.57	2.63	4	3	77.76	136.99	5	80	1	4	32	0	7	1
44556811	498.33	6.69	3.49	5	3	94.83	145.34	10	82	2	3	28	0	8	1
16736865	516.35	4.6	2.31	6	4	115.06	145.96	10	85	2	3	29	0	10	1
46882628	528.35	5.33	3.13	6	3	104.06	151.6	11	86	2	3	29	0	9	1
44556810	544.34	4	2.08	7	4	124.29	153.16	12	87	1	3	29	0	11	3
137355885	542.36	6.52	1.62	6	3	104.06	152.01	9	89	1	4	33	0	9	3
15226716	526.37	7.65	2.71	5	2	83.83	150.23	8	88	1	4	33	0	7	3
139586183	514.33	5.02	2.99	6	3	104.06	147.82	11	83	1	3	28	0	9	3
10746736	642.41	8.12	2.4	8	3	122.52	175.68	9	104	0	5	41	0	11	4
102356186	420.23	5.7	4.41	4	2	74.6	140.42	14	63	1	0	16	0	6	2
102356187	420.23	5.7	4.41	4	2	74.6	140.42	14	63	1	0	16	0	6	2
139588488	420.23	5.7	4.41	4	2	74.6	140.42	14	63	1	0	16	0	6	2
637203	446.34	6.6	0.31	4	4	80.92	126.46	4	78	0	4	31	0	8	1
76310174	486.3	3.57	1	6	3	111.9	132.98	6	77	1	4	32	0	9	1
76328318	486.3	3.57	1	6	3	111.9	132.98	6	77	1	4	32	0	9	1
76317400	472.32	4.5	0.86	5	3	94.83	129.89	6	78	1	4	31	0	8	1
76324776	472.32	4.5	0.86	5	3	94.83	129.89	6	78	1	4	31	0	8	1
50900754	472.32	4.5	0.86	5	3	94.83	129.89	6	78	1	4	31	0	8	1
139589777	422.27	2.29	0.91	6	3	96.22	123.16	11	68	0	1	19	0	9	2
139589781	482.29	2.99	0.43	8	3	122.52	131.73	14	76	0	1	20	0	11	5
139589784	478.26	3.46	1.5	8	2	119.36	132.25	13	72	1	1	21	0	10	5
132542819	326.06	0.45	-0.87	6	3	104.06	78.12	3	37	0	3	21	1	9	5
10437034	530.29	-0.69	-0.15	8	4	144.66	138.33	6	80	1	5	36	0	12	2
49798953	252.17	1.61	0.16	3	3	60.69	69.58	1	42	0	3	19	0	6	1
78173439	416.22	3.76	1.12	6	3	96.22	115.57	5	62	0	4	28	1	9	3
102081037	474.37	6.89	1.31	4	3	77.76	133.76	6	84	1	4	31	0	7	1
139584197	458.38	6.24	2.01	3	3	60.69	136.16	5	83	0	4	31	0	6	1
139585866	458.38	6.24	2.01	3	3	60.69	136.16	5	83	0	4	31	0	6	1
71596715	472.36	6.67	2.22	4	3	77.76	136.1	5	82	1	4	32	0	7	2
10482058	528.27	0.25	0.33	8	3	130.36	136.08	0	78	0	6	43	0	11	3
54737530	522.12	1.63	-0.38	11	5	180.05	142.95	7	60	0	4	34	2	16	4
636827	470.27	1.72	0.32	6	3	96.22	127.27	0	72	0	6	39	0	9	0
101213283	470.27	1.72	0.32	6	3	96.22	127.27	0	72	0	6	39	0	9	0
50900753	488.31	3.75	0.21	6	4	115.06	131.23	6	79	1	4	32	0	10	1
50900755	486.3	4.08	0.45	6	3	111.9	131.44	6	77	1	4	32	0	9	1
50900756	486.3	2.3	0.98	6	3	111.9	132.82	6	77	1	4	32	0	9	1
25071334	707.74	9.08	3.74	6	1	66.38	162.11	7	47	0	3	32	3	7	1
129111	287.09	-0.28	-2.76	8	5	175.83	59.25	4	33	0	2	17	1	13	2
86341956	282.15	-0.88	-0.26	5	4	90.15	71.56	0	42	0	3	22	0	9	1
86341957	282.15	-1.25	-0.38	5	4	90.15	71.97	1	42	0	3	21	0	9	1
122376974	656.33	6.33	4.46	8	2	111.52	194.12	14	96	0	5	38	2	10	3
10118664	516.38	5.22	1.3	5	3	86.99	147.08	8	89	0	4	32	0	8	3
132524619	435.24	4.06	3.15	5	2	70	136.98	9	65	0	3	25	2	7	1
25179266	476.19	1.19	1.08	8	4	124.96	140.18	13	63	0	3	24	3	12	2
5281318	516.31	1.99	0.39	7	4	132.13	142.02	4	81	0	4	36	0	11	2
16737098	330.07	2.04	-0.48	7	2	102.29	90.19	3	38	0	3	23	1	9	5
16737097	346.07	1.58	-0.82	8	3	122.52	91.22	3	39	0	3	24	1	11	5
5458428	507.26	2.29	0.87	7	3	112.93	144.55	4	74	0	4	36	1	10	3
139589984	373.12	0.34	-0.58	8	3	116.53	101.65	5	46	1	3	24	2	11	0
139589985	401.15	0.86	-0.62	8	3	116.53	109.26	7	52	1	3	24	2	11	0
11783000	348.06	-0.18	-0.76	6	4	110.52	97.18	0	38	0	6	31	3	10	1
21668730	465.25	1.06	1.11	6	4	106.86	137.02	2	69	0	4	35	1	10	1
15250826	468.36	8.78	3.09	3	2	57.53	139.57	6	82	1	4	31	0	5	1
15250828	484.36	6.49	2.52	4	3	77.76	140.67	6	83	1	4	32	0	7	1
11179204	484.36	6.49	2.52	4	3	77.76	140.67	6	83	1	4	32	0	7	1
15225964	484.36	6.91	2.33	4	3	77.76	141.08	6	83	1	4	32	0	7	1
139586031	514.33	5.15	2.07	6	4	115.06	146.56	11	83	2	3	28	0	10	1
73402	470.38	8.57	2.69	3	2	57.53	138.68	6	84	1	4	31	0	5	1
21668665	530.29	0.13	-0.15	8	4	144.66	138.33	6	80	1	5	36	0	12	2
21668666	546.28	-0.47	-0.38	9	5	164.89	141.38	6	81	1	5	37	0	14	2
21668667	546.28	-0.57	-1.24	9	5	164.89	140.11	7	81	1	5	36	0	14	2
21668668	546.28	-1.21	-1.24	9	5	164.89	140.11	7	81	1	5	36	0	14	2
15540519	544.27	-1.11	-0.32	9	4	166.27	142.34	6	79	1	4	36	0	13	1
11016885	530.29	1.09	1.69	8	4	144.66	141.13	9	80	2	4	32	0	12	2
21668670	544.3	1.41	1.94	8	3	133.66	145.9	10	83	1	4	32	0	11	4
53248706	392.13	1.7	0.82	6	3	96.22	118.29	4	49	0	4	28	3	9	0
53248707	392.13	1.7	0.82	6	3	96.22	118.29	4	49	0	4	28	3	9	0
53248708	392.13	1.7	0.82	6	3	96.22	118.29	4	49	0	4	28	3	9	0
12085445	378.11	1.38	0.75	6	4	107.22	113.25	3	46	0	4	28	3	10	0
54586497	378.11	1.38	0.75	6	4	107.22	113.25	3	46	0	4	28	3	10	0
139588050	453.18	2.02	1.28	8	3	124.37	128.56	10	60	1	3	25	2	11	3
139585426	453.18	2.02	1.03	8	3	124.37	128.67	10	60	1	3	25	2	11	3
132599511	249.1	1.11	-0.5	5	0	63.68	65.52	2	33	0	2	17	0	5	3
132599515	435.2	3.42	2.77	6	3	98.07	132.05	9	61	1	3	25	2	9	2
10410568	432.25	2.78	0.11	6	3	96.22	119.62	4	67	0	4	30	0	9	1
10252378	434.27	2.56	-0.29	6	3	88.38	117.74	2	69	0	5	33	0	9	1
10552092	464.24	-0.42	-1.6	8	4	133.52	118.51	4	69	0	5	33	0	12	1
16085268	494.29	2.76	-0.49	8	4	125.68	129.99	6	77	0	4	32	0	12	3
15886639	492.27	3.27	-0.23	8	3	122.52	129	6	75	0	4	32	0	11	4
10206893	494.29	2.76	-0.49	8	4	125.68	129.99	6	77	0	4	32	0	12	3
102392649	506.25	1.39	-0.58	9	3	139.59	129.17	6	74	0	4	33	0	12	4
127047879	430.24	3.34	-0.66	6	3	96.22	114.83	1	65	0	6	35	0	9	2
139589560	450.26	2.96	-0.61	7	4	116.45	119.85	4	70	0	4	31	0	11	2
139589559	464.28	3.05	-0.2	7	3	105.45	124.6	5	73	0	4	31	0	10	2
139589561	464.28	3.05	-0.2	7	3	105.45	124.6	5	73	0	4	31	0	10	2
132524605	442.31	5.24	0.42	4	2	66.76	124.64	4	74	0	4	31	0	6	1
139585822	693.45	3.14	-0.35	11	7	193.85	180.32	14	112	1	4	38	0	18	3
72715746	652.42	2.41	-0.4	10	7	184.98	169.86	12	106	1	4	37	0	17	3
11294714	486.37	6.27	2.11	4	3	77.76	139.78	6	85	1	4	32	0	7	1
20055038	486.37	6.27	2.11	4	3	77.76	139.78	6	85	1	4	32	0	7	1
11294682	484.36	5.66	2.68	4	2	74.6	140.8	6	83	1	4	32	0	6	1
25208048	500.35	5.23	1.06	5	2	75.99	136.72	0	84	0	6	41	0	7	3
25208051	516.35	4.45	1.27	6	2	93.06	135.06	0	85	0	6	42	0	8	2
71734607	444.32	5.23	0.71	4	4	80.92	127.22	4	76	0	4	31	0	8	1
102492168	446.34	6.91	0.15	4	4	80.92	126.89	4	78	0	4	31	0	8	1
71734693	606.38	3.44	-1.29	9	6	156.91	159.43	7	97	0	5	40	0	15	1
44566511	502.33	4.59	1.29	6	4	115.06	137.36	5	82	1	4	34	0	10	1
11363812	488.35	5.38	1.44	5	3	94.83	136.85	6	83	1	4	32	0	8	1
11237926	532.38	6.72	1.25	6	3	104.06	144.98	8	90	1	4	33	0	9	3
132508659	588.37	5.21	1.51	8	3	138.2	156.28	10	94	2	4	35	0	11	4
11284735	586.39	6.45	2.53	7	3	113.29	162.67	7	96	0	5	39	0	10	3
11478935	600.4	6.9	1.86	7	3	113.29	166.17	8	99	0	5	39	0	10	3
11158025	646.41	6.13	0.93	9	4	142.75	173.31	9	104	0	5	41	0	13	3
11377137	630.41	7.8	2.34	8	3	122.52	170.8	9	103	0	5	40	0	11	3
11399538	644.43	8.24	1.67	8	3	122.52	174.3	10	106	0	5	40	0	11	3
11071470	526.37	7.11	2.53	5	0	61.83	144.1	2	88	0	6	41	0	5	3
11826996	484.36	6.37	2.15	4	1	55.76	134.95	0	83	0	6	40	0	5	3
11317523	476.28	3.25	0.71	7	3	121.13	124.78	8	74	2	4	29	0	10	0
11213342	460.28	4.09	1.76	6	3	111.9	125.04	8	73	2	3	27	0	9	1
102251751	456.36	8.33	3.11	3	2	57.53	134.3	5	81	1	4	31	0	5	1
10097521	500.31	3.72	1.51	6	3	111.9	136.43	5	80	1	4	34	0	9	1
44473463	500.31	2.9	2.06	6	3	111.9	137.97	5	80	1	4	34	0	9	1
20055990	532.3	0.75	-0.25	8	4	149.2	138.79	6	82	1	4	35	0	12	0
139585892	484.32	4.46	2.63	5	3	94.83	139.11	5	79	1	4	33	0	8	1
101600071	534.32	0.54	-0.28	8	5	152.36	139.3	6	84	1	4	35	0	13	0
71459520	512.35	7.2	3.2	5	2	83.83	145.73	7	85	1	4	33	0	7	3
101600075	512.35	7.2	3.2	5	2	83.83	145.73	7	85	1	4	33	0	7	3
139590933	486.33	5.39	1.87	5	3	94.83	136.26	5	81	1	4	33	0	8	1
5317486	454.34	8.97	3.39	3	2	57.53	135.48	5	79	1	4	31	0	5	1
10601916	514.29	2.38	0.77	7	3	128.97	137.42	5	79	1	4	35	0	10	1
15427808	516.31	1.51	1.29	7	4	132.13	139.48	5	81	1	4	35	0	11	1
15427809	516.31	1.51	1.29	7	4	132.13	139.48	5	81	1	4	35	0	11	1
15427810	516.31	2.32	0.75	7	4	132.13	137.94	5	81	1	4	35	0	11	1
10721020	532.3	1.78	0.09	8	5	152.36	139.28	5	82	1	4	36	0	13	1
15427811	530.29	1.84	0.12	8	4	149.2	138.76	5	80	1	4	36	0	12	1
132990303	516.31	1.63	1.1	7	4	132.13	140.71	6	81	1	4	34	0	11	1
100927467	474.37	6.95	0.91	4	4	80.92	135.96	6	84	0	4	31	0	8	0
471007	470.34	4.39	2.09	4	3	77.76	139.43	6	80	0	4	31	0	7	1
15602262	488.35	4.36	0.53	5	3	94.83	136.67	6	83	0	4	32	0	8	0
15602281	472.36	5.53	1.14	4	3	77.76	137	6	82	0	4	31	0	7	1
471008	454.34	6.9	2.66	3	2	57.53	138.33	6	79	0	4	30	0	5	1
15602271	502.37	3.3	1.52	5	3	86.99	144.39	7	86	0	4	32	0	8	1
5317502	456.36	8.76	2.99	3	2	57.53	134.59	5	81	1	4	31	0	5	2
134715244	474.26	1.46	-0.11	7	3	121.13	121.83	1	72	0	5	37	0	10	2
3001811	472.36	6.34	1.48	4	3	77.76	136.98	6	82	0	4	31	0	7	0
139584908	472.36	5	1.52	4	4	80.92	138.41	6	82	0	4	31	0	8	1
21124247	456.36	7.51	2.1	3	3	60.69	137.31	6	81	0	4	30	0	6	1
139586712	544.3	1.08	0.33	8	3	138.2	144.48	6	83	0	4	36	0	11	3
139589446	590.18	-0.39	-0.09	11	4	176.89	155.42	8	73	1	6	40	2	15	3
122182461	672.31	1.35	0.26	12	4	209.64	170.69	12	96	2	4	39	0	16	3
122182462	656.32	1.89	0.91	11	3	189.41	169.35	12	95	2	4	38	0	14	3
122182451	500.31	4.08	1.54	6	3	111.9	138.64	6	80	1	4	33	0	9	1
122182452	516.31	3.32	0.89	7	4	132.13	139.98	6	81	1	4	34	0	11	1
122182455	530.29	1.87	0.34	8	4	149.2	140.56	6	80	1	4	35	0	12	1
122182457	486.33	3.32	1.33	5	3	94.83	138.7	6	81	0	4	32	0	8	1
122182459	486.33	2.63	1.33	5	3	94.83	138.7	6	81	0	4	32	0	8	1
139585446	502.33	3.3	1.29	6	4	115.06	137.36	5	82	1	4	34	0	10	1
122201289	500.31	2.69	1.86	6	3	111.9	138.38	5	80	1	4	34	0	9	1
71573692	560.33	1.49	1.21	8	4	141.36	149.85	7	88	1	4	36	0	12	4
139585536	420.29	1.27	-0.15	5	4	97.99	113.5	2	70	0	4	31	0	9	0
139583750	616.4	6.21	2.02	8	4	133.52	168.63	8	100	0	5	40	0	12	3
139583746	516.31	2	0.63	7	3	113.29	133.42	0	81	0	6	42	0	10	2
145721187	530.29	-0.32	0.51	8	4	149.2	141.42	5	80	1	4	36	0	12	1
145721197	512.28	1.91	2.3	7	2	113.43	137.64	6	77	1	5	35	0	9	4
145721198	512.28	1.91	2.3	7	2	113.43	137.64	6	77	1	5	35	0	9	4
42611991	456.36	7.8	2.42	3	2	57.53	135.59	6	81	1	4	30	0	5	1
11558411	294.09	-1.59	-0.08	4	2	99.9	75.22	0	38	0	4	23	0	6	0
54730031	490.09	2.31	-0.13	10	5	162.98	136.95	4	54	0	5	36	2	15	4
3664	546.15	0.9	-1.99	10	3	148.82	150.74	5	66	0	6	40	3	13	2
12004204	578.14	0.11	-2.6	12	3	182.96	153.55	5	68	0	5	41	2	15	1
102520589	458.38	7.26	1.19	3	3	60.69	132.13	2	83	0	5	35	0	6	1
102520588	458.38	7.26	1.19	3	3	60.69	132.13	2	83	0	5	35	0	6	1
102520590	456.36	7.47	1.6	3	3	60.69	133.02	2	81	0	5	35	0	6	0
102424674	458.38	6.56	1.65	3	3	60.69	133.13	5	83	0	4	31	0	6	1
139585868	504.35	2.22	-0.5	6	5	118.22	134.9	2	84	0	5	38	0	11	0
139587062	504.35	2.22	-0.5	6	5	118.22	134.9	2	84	0	5	38	0	11	0
139588563	488.35	5.11	-0.07	5	5	101.15	135.89	3	83	0	5	36	0	10	0
139586232	488.35	5.11	-0.07	5	5	101.15	135.89	3	83	0	5	36	0	10	0
139584951	488.35	3.89	0.07	5	4	97.99	133.81	2	83	0	5	37	0	9	0
11590196	436.12	2.77	0.52	8	4	125.68	126.81	4	52	0	4	31	2	12	4
44419311	396.08	2.39	0.12	8	4	125.68	111.47	3	45	0	4	29	2	12	4
101855770	460.39	7.86	1.39	3	3	60.69	133.52	5	85	0	4	31	0	6	1
101855772	460.39	7.86	1.39	3	3	60.69	133.52	5	85	0	4	31	0	6	1
54726789	464.11	2.64	0.09	9	6	164.75	134.57	6	54	0	3	30	2	15	6
54718836	422.1	2.45	0.29	8	5	144.52	122.72	5	49	0	3	28	2	13	5
54726790	438.1	2.5	0.55	9	5	153.75	123.94	6	50	0	3	28	2	14	5
101237041	312.06	0.73	-0.38	6	4	115.06	88.87	2	35	0	3	23	2	10	2
98133	264.14	-0.08	-0.51	4	3	77.76	72.14	1	39	0	3	20	0	7	0
11742283	410.1	1.85	0.12	8	4	133.52	116.5	6	48	0	3	26	3	12	3
57518365	496.28	7.62	3.07	6	2	100.9	140.71	7	76	2	4	32	0	8	5
21573069	588.37	5.01	0.67	8	2	119.36	155.32	9	94	0	5	37	0	10	3
20056103	476.28	1.97	-0.28	7	4	132.13	123.26	4	74	1	4	33	0	11	0
14109386	476.28	0.99	-0.17	7	4	132.13	125.24	5	74	1	4	32	0	11	0
21592283	460.28	2.51	0.38	6	3	111.9	121.92	4	73	1	4	32	0	9	0
475411	458.38	8.08	1.8	3	3	60.69	134.41	5	83	0	4	31	0	6	0
259846	426.39	11.9	3.23	1	1	20.23	130.04	1	81	0	5	34	0	2	1
190618	432.18	1.2	0	8	5	144.52	112.95	4	59	0	4	30	1	13	3
46882581	434.19	0.69	-0.26	8	6	147.68	113.93	4	61	0	4	30	1	14	3
14166114	448.21	1.02	-0.19	8	5	136.68	118.97	5	64	0	4	30	1	13	3
179794	482.17	1.38	0.18	8	5	136.68	123.69	5	64	0	4	31	1	13	3
10343777	450.14	2.51	0.81	7	4	124.29	115.6	4	58	0	4	30	1	11	3
10766085	452.16	2.01	0.55	7	5	127.45	116.58	4	60	0	4	30	1	12	3
53493216	436.17	4.3	1.38	6	4	107.22	115.37	4	59	0	4	29	1	10	3
88900350	468.19	4.08	0.36	7	4	116.45	120.08	5	65	0	4	30	1	11	2
10339712	380.05	2.18	0.1	8	4	133.52	105.65	2	40	0	4	29	2	12	4
10248188	364.06	2.05	0.66	7	3	113.29	104.04	2	39	0	4	28	2	10	4
54726724	478.13	2	0.08	9	4	142.75	137.18	5	57	0	4	33	2	13	4
11540179	476.11	2.13	-0.1	9	3	131.75	135.2	4	55	0	5	35	2	12	4
11676764	450.13	2.67	0.59	8	3	114.68	131.85	5	55	0	4	31	2	11	4
44419312	410.1	2.28	0.18	8	3	114.68	116.51	4	48	0	4	29	2	11	4
139590975	646.41	4.15	1.24	9	5	161.59	171.93	12	104	2	4	37	0	14	3
139590978	630.41	6.03	2.01	8	4	141.36	170.42	12	103	2	4	36	0	12	3
139590979	630.41	6.03	2.01	8	4	141.36	170.42	12	103	2	4	36	0	12	3
139590980	630.41	6.56	1.69	8	4	141.36	170.87	13	103	2	4	35	0	12	3
139590981	630.41	6.56	1.69	8	4	141.36	170.87	13	103	2	4	35	0	12	3
139590983	486.37	6.17	2.11	4	3	77.76	139.78	6	85	1	4	32	0	7	1
21581806	486.37	6.17	2.11	4	3	77.76	139.78	6	85	1	4	32	0	7	1
139590969	644.43	6.87	2.06	8	3	130.36	175.61	13	106	1	4	36	0	11	3
139590970	642.41	5.7	2.85	8	2	119.36	173.4	10	104	0	5	40	0	10	3
139590971	628.4	5.38	2.6	8	3	130.36	168.63	9	101	1	5	40	0	11	3
139590974	628.4	5.38	2.6	8	3	130.36	168.63	9	101	1	5	40	0	11	3
139590976	644.39	3.5	1.83	9	4	150.59	170.14	9	102	1	5	41	0	13	3
5460726	102.05	2.53	1.48	0	0	0	38.83	0	14	0	2	9	0	0	0
53248680	424.08	1.99	-0.22	9	5	153.75	116.14	4	47	1	4	30	2	14	4
54736266	624.09	3.48	0.09	13	7	220.51	174.33	5	66	0	6	46	3	20	4
54738502	452.11	2.93	0.8	9	5	153.75	128.23	7	53	0	3	28	2	14	5
11454399	478.13	2.16	0.25	9	4	142.75	136.23	6	57	0	4	32	2	13	4
11444732	594.08	2.71	-0.53	12	6	200.28	165.31	3	62	0	7	47	3	18	4
16109844	622.07	3.67	-0.39	13	6	209.51	173	4	64	0	7	48	4	19	4
54689623	624.09	3.48	0.09	13	7	220.51	174.33	5	66	0	6	46	3	20	4
10043921	358.07	1	-0.09	8	5	144.52	95.52	3	40	1	3	25	2	13	4
15894360	456.36	6.15	2.82	3	3	60.69	136.4	5	81	0	4	31	0	6	1
139590869	484.32	4.19	2.16	5	3	94.83	141.11	5	79	1	4	33	0	8	1
53483158	114	0.19	0.18	4	0	52.6	22.07	0	10	0	1	8	0	4	4
44450022	492.31	2.07	-1.1	7	5	127.45	129.25	3	79	0	5	36	0	12	0
44450001	492.31	1.11	-1.23	7	5	127.45	129.28	3	79	0	5	36	0	12	0
44449996	494.32	2.5	-1.1	7	6	138.45	131.25	5	81	0	4	33	0	13	0
10814524	478.33	3.1	-0.34	6	5	118.22	129.74	5	80	0	4	32	0	11	0
15168041	476.31	2.18	-0.15	6	5	118.22	130.54	5	78	0	4	32	0	11	1
44449940	460.32	3.09	0.29	5	4	97.99	128.48	5	77	0	4	31	0	9	1
5471851	498.33	7.03	3.16	5	3	94.83	144.78	10	82	2	3	28	0	8	1
102480392	526.37	7.77	3.66	5	2	83.83	153.84	12	88	1	3	28	0	7	3
15225967	498.33	6.9	4.08	5	2	83.83	146.04	10	82	1	3	28	0	7	3
15225966	500.31	4.7	2.74	6	4	115.06	143.05	10	80	2	3	28	0	10	1
5471966	486.33	6.37	3.42	5	3	94.83	140.39	9	81	2	3	28	0	8	1
10918099	500.35	6.81	2.75	5	3	94.83	143.89	10	84	2	3	28	0	8	1
44556877	514.37	7.13	3	5	2	83.83	148.66	11	87	1	3	28	0	7	3
101082709	502.37	4.69	1.35	5	3	94.83	140.78	6	86	1	4	33	0	8	1
139590932	502.33	2.94	1.62	6	4	115.06	137.91	5	82	1	4	34	0	10	1
139590934	516.31	1.81	1.07	7	4	132.13	138.49	5	81	1	4	35	0	11	1
139590937	530.29	-0.15	-0.09	8	4	149.2	139.69	6	80	1	4	35	0	12	0
139590939	532.3	-0.5	-0.23	8	5	152.36	140.38	6	82	1	4	35	0	13	1
139590941	530.29	0.54	0.08	8	4	149.2	139.71	5	80	1	4	36	0	12	1
139590942	532.3	0.33	0.05	8	5	152.36	140.23	5	82	1	4	36	0	13	1
15479509	266.15	0.02	-0.89	4	3	77.76	70.2	1	41	0	3	20	0	7	0
139586579	466.09	2.58	-0.89	10	3	148.82	126.21	7	52	0	4	30	4	13	3
15386791	452.22	3.14	1.44	6	2	93.06	127.52	6	65	1	5	31	1	8	3
56683329	440.26	2.71	1.06	5	3	86.99	129.39	6	68	0	4	29	1	8	3
56666430	456.25	0.53	-0.03	6	4	107.22	131.17	7	69	0	4	29	1	10	3
77461063	386.14	3.91	2.52	7	4	124.29	109.33	6	50	1	2	23	2	11	3
77461064	400.15	4.23	2.77	7	3	113.29	114.1	7	53	0	2	23	2	10	4
77461065	370.14	3.99	2.57	6	3	104.06	108.4	6	49	0	2	22	2	9	4
77461066	402.17	2.36	1.63	7	4	116.45	115.91	8	55	0	2	22	2	11	3
139587057	504.2	1.72	0.96	10	5	162.98	137.32	13	68	0	2	24	2	15	4
139586095	402.13	2.19	0.75	8	4	133.52	108.41	5	51	1	3	26	2	12	2
77461067	469.17	2.56	1.02	9	4	144.6	128.15	9	61	1	3	27	2	13	3
77461068	497.2	3.8	1	9	4	144.6	136.65	9	67	1	3	29	2	13	3
77461069	497.2	4.01	1.93	9	4	144.6	138.02	9	67	1	3	29	2	13	3
122377006	480.21	4.51	3.12	7	3	121.13	133.96	6	67	1	4	32	1	10	5
122377007	512.24	3.43	2.54	8	3	130.36	138.59	7	73	1	4	33	1	11	4
5387599	440.29	8.28	5.13	4	2	66.76	140.6	13	72	0	1	19	1	6	4
139588585	254.19	2.72	-0.33	3	3	60.69	69.81	2	44	0	2	17	0	6	1
139583120	256.2	1.93	-0.68	3	3	60.69	68.33	2	46	0	2	17	0	6	0
14433069	254.19	1.06	-0.28	3	3	60.69	71.36	2	44	0	2	17	0	6	1
145720759	420.29	4.79	1.47	5	1	64.99	110.39	4	70	0	4	29	0	6	2
10770638	660.42	7.56	1.82	9	4	142.75	176.76	10	107	0	5	41	0	13	3
10530213	528.38	7.01	2.49	5	2	83.83	148.93	8	90	1	4	33	0	7	3
6433890	465.25	1.55	0.49	6	4	106.86	135.4	2	69	0	4	35	1	10	1
139586540	456.36	7.43	1.8	3	2	49.69	132.41	2	81	0	5	35	0	5	0
12019179	572.37	7.72	2.09	7	2	117.97	155.18	10	93	2	4	34	0	9	4
139590938	530.32	0.98	0.46	7	3	121.13	143.08	7	84	0	4	34	0	10	3
139588386	322.11	-0.24	-1.49	7	5	135.29	81.31	4	41	1	2	20	1	12	3
132542821	322.11	-0.24	-1.49	7	5	135.29	81.31	4	41	1	2	20	1	12	3
101260168	470.34	6.46	2.82	4	3	77.76	136.57	5	80	1	4	32	0	7	1
139586524	528.38	7.43	2.3	5	2	83.83	149.34	8	90	1	4	33	0	7	3
5484385	528.38	7.43	2.3	5	2	83.83	149.34	8	90	1	4	33	0	7	3
132542817	322.11	-0.24	-2.15	7	4	124.29	80.1	4	41	0	3	21	1	11	4
139587847	322.11	-0.24	-2.15	7	4	124.29	80.1	4	41	0	3	21	1	11	4
139586678	548.3	0.21	-0.9	9	5	169.43	140.12	6	83	1	4	36	0	14	0
139583733	514.37	5.02	2.14	5	3	86.99	147.92	7	87	0	4	33	0	8	3
102034771	358.2	1.52	-0.43	7	3	113.29	87.14	5	55	0	2	21	0	10	2
44473465	458.27	1.59	0.47	6	3	111.9	122.94	4	71	1	4	32	0	9	1
12306160	424.37	10.94	3.58	1	0	17.07	133.34	0	79	0	5	35	0	1	1
5742590	576.44	10.49	-0.45	6	4	99.38	156.29	9	101	0	5	36	0	10	1
91472	426.39	12.61	3.22	1	0	17.07	132.54	0	81	0	5	35	0	1	0
92156	468.4	12.29	3.39	2	0	26.3	141.47	2	86	0	5	36	0	2	3
9847846	476.28	0.68	-0.65	7	5	135.29	125.23	5	74	1	4	32	0	12	1

## Sheet: S5
Table S5. Percent growth inhibition data of active and inactive compounds used for ML
Compound ID	Pa	Pi	Cell-line	Cell-line name	Tissue/organ
10248188	0.721	0.017	MCF7	Breast carcinoma	Breast
	0.391	0.009	Bel-7402	Hepatoma	Liver
	0.351	0.008	BGC-823	Stomach adenocarcinoma	Stomach
	0.284	0.01	HCT-8	Ileocecal adenocarcinoma	Large intestine
	0.321	0.075	PC-6	Small cell lung carcinoma	Lung
	0.35	0.106	A549	Lung carcinoma	Lung
	0.237	0.002	KETR3	Renal carcinoma	Kidney
	0.356	0.128	NALM-6	Adult B acute lymphoblastic leukemia	Haematopoietic and lymphoid tissue
	0.278	0.071	AGS	Gastric adenocarcinoma	Stomach
	0.35	0.161	Hs 683	Oligodendroglioma	Brain
	0.165	0.027	MeWo	Melanoma	Skin
	0.235	0.14	MKN-7	Gastric carcinoma	Stomach
	0.318	0.233	YAPC	Pancreatic carcinoma	Pancreas
	0.103	0.036	Bcap37	Breast adenocarcinoma	Breast
	0.074	0.011	HNO 97	Oral cavity squamous cell carcinoma	Head and neck
	0.219	0.158	HOP-18	Non-small cell lung carcinoma	Lung
	0.153	0.094	MAXF401	Breast carcinoma	Breast
	0.067	0.014	OVCAR	Ovarian adenocarcinoma	Ovarium
139591442	0.696	0.007	HCC 2998	Colon adenocarcinoma	Colon
	0.692	0.006	RXF 393	Renal carcinoma	Kidney
	0.683	0.006	SF-268	Glioblastoma	Brain
	0.674	0.008	SK-MEL-2	Melanoma	Skin
	0.67	0.007	UO-31	Renal carcinoma	Kidney
	0.665	0.008	SR	Adult immunoblastic lymphoma	Haematopoietic and lymphoid tissue
	0.662	0.01	NCI-H226	Non-small cell lung carcinoma	Lung
	0.651	0.012	PC-3	Prostate carcinoma	Prostate
	0.619	0.009	OVCAR-8	Ovarian adenocarcinoma	Ovarium
	0.596	0.013	786-0	Renal carcinoma	Kidney
	0.594	0.011	KM12	Colon adenocarcinoma	Colon
	0.565	0.012	U-251	Glioma	Brain
	0.565	0.012	SF-295	Glioblastoma	Brain
	0.558	0.012	NCI-H522	Non-small cell lung carcinoma	Lung
	0.546	0.012	M14	Melanoma	Skin
	0.486	0.014	SF-539	Glioblastoma	Brain
	0.485	0.015	UACC-62	Melanoma	Skin
	0.485	0.016	SK-MEL-5	Melanoma	Skin
	0.489	0.029	HL-60	Promyeloblast leukemia	Haematopoietic and lymphoid tissue
	0.449	0.026	OVCAR-3	Ovarian adenocarcinoma	Ovarium
	0.432	0.025	HOP-62	Non-small cell lung carcinoma	Lung
	0.428	0.037	MOLT-4	Acute T-lymphoblastic leukemia	Blood
	0.421	0.033	HCT-15	Colon adenocarcinoma	Colon
	0.424	0.076	SK-MEL-1	Metastatic melanoma	Skin
	0.412	0.076	MDA-MB-453	Breast adenocarcinoma	Breast
	0.39	0.088	MCF7	Breast carcinoma	Breast
	0.326	0.032	MKN-7	Gastric carcinoma	Stomach
	0.306	0.061	H9	T-lymphoid	Haematopoietic and lymphoid tissue
	0.306	0.081	SK-OV-3	Ovarian carcinoma	Ovarium
	0.304	0.08	8505C	Thyroid gland undifferentiated (anaplastic) carcinoma	Thyroid
	0.287	0.087	HOP-18	Non-small cell lung carcinoma	Lung
	0.253	0.078	HepG2	Hepatoblastoma	Liver
	0.223	0.049	St-4	Stomach carcinoma	Stomach
	0.234	0.074	COLO 205	Colon adenocarcinoma	Colon
	0.198	0.038	SW1573	Lung carcinoma	Lung
	0.286	0.175	A2058	Melanoma	Skin
	0.157	0.046	U-937/GTB	Histiocytic lymphoma	Blood
	0.246	0.142	PC-6	Small cell lung carcinoma	Lung
	0.164	0.076	SHP77	Small cell lung carcinoma	Lung
	0.16	0.081	MAXF401	Breast carcinoma	Breast
	0.097	0.033	Lu1	Lung carcinoma	Lung
	0.148	0.093	ADR5000	Childhood T acute lymphoblastic leukemia	Blood
	0.241	0.188	OVCAR-5	Ovarian adenocarcinoma	Ovarium
	0.159	0.117	Bel-7402	Hepatoma	Liver
	0.069	0.03	NB-4	Acute promyelocytic leukemia	Haematopoietic and lymphoid tissue
	0.281	0.243	NCI-H187	Small cell lung carcinoma	Lung
	0.187	0.154	M19-MEL	Melanoma	Skin
	0.102	0.072	SW480	Colon adenocarcinoma	Colon
	0.228	0.204	CWR22R	Prostate carcinoma epithelial cell line	Prostate
	0.044	0.023	UCLA P-3	Lung carcinoma cell line	Lung
	0.294	0.274	NCI-H838	Non-small cell lung cancer. 3 stage	Lung
	0.079	0.072	MEXF276L	Xenograft melanoma	Skin
	0.079	0.072	MEXF989	Xenograft melanoma	Skin
	0.079	0.072	PAXF546	Pancreatic carcinoma	Pancreas
	0.198	0.194	SK-MEL-28	Melanoma	Skin
	0.074	0.071	Col2	Colon carcinoma	Colon
139590281	0.461	0.027	NCI-H187	Small cell lung carcinoma	Lung
	0.396	0.033	U-251	Glioma	Brain
	0.394	0.048	HL-60	Promyeloblast leukemia	Haematopoietic and lymphoid tissue
	0.337	0.034	LOX IMVI	Melanoma	Skin
	0.361	0.059	OVCAR-5	Ovarian adenocarcinoma	Ovarium
	0.375	0.079	NALM-6	Adult B acute lymphoblastic leukemia	Haematopoietic and lymphoid tissue
	0.37	0.074	A2058	Melanoma	Skin
	0.328	0.042	SF-295	Glioblastoma	Brain
	0.337	0.056	UO-31	Renal carcinoma	Kidney
	0.326	0.054	IGROV-1	Ovarian adenocarcinoma	Ovarium
	0.318	0.062	TK-10	Renal carcinoma	Kidney
	0.296	0.055	RXF 393	Renal carcinoma	Kidney
	0.233	0.009	SHP77	Small cell lung carcinoma	Lung
	0.296	0.082	SF-268	Glioblastoma	Brain
	0.317	0.105	OVCAR-4	Ovarian adenocarcinoma	Ovarium
	0.262	0.09	MKN-7	Gastric carcinoma	Stomach
	0.196	0.041	SW1573	Lung carcinoma	Lung
	0.221	0.072	Bel-7402	Hepatoma	Liver
	0.216	0.09	SF-539	Glioblastoma	Brain
	0.248	0.129	NCI-H226	Non-small cell lung carcinoma	Lung
	0.241	0.126	BT-549	Breast ductal carcinoma	Breast
	0.247	0.163	HOP-92	Non-small cell lung carcinoma	Lung
	0.226	0.145	786-0	Renal carcinoma	Kidney
	0.224	0.143	Malme-3M	Melanoma	Skin
	0.212	0.134	EKVX	Non-small cell lung carcinoma	Lung
	0.225	0.154	SK-MEL-2	Melanoma	Skin
	0.182	0.112	St-4	Stomach carcinoma	Stomach
	0.225	0.161	OVCAR-8	Ovarian adenocarcinoma	Ovarium
	0.225	0.163	NCI-H522	Non-small cell lung carcinoma	Lung
	0.219	0.179	SR	Adult immunoblastic lymphoma	Haematopoietic and lymphoid tissue
	0.192	0.153	HCC 2998	Colon adenocarcinoma	Colon
	0.244	0.206	UACC-257	Melanoma	Skin
	0.19	0.154	SN12C	Renal carcinoma	Kidney
	0.32	0.284	DMS-114	Lung carcinoma	Lung
	0.186	0.152	OVCAR-3	Ovarian adenocarcinoma	Ovarium
	0.203	0.174	SNB-75	Glioblastoma	Nervous system
	0.093	0.068	SGC-7901	Gastric carcinoma	Stomach
	0.087	0.063	Lu1	Lung carcinoma	Lung
	0.193	0.175	T47D	Breast carcinoma	Breast
	0.206	0.198	NCI-H23	Non-small cell lung carcinoma	Lung
139590280	0.461	0.027	NCI-H187	Small cell lung carcinoma	Lung
	0.396	0.033	U-251	Glioma	Brain
	0.394	0.048	HL-60	Promyeloblast leukemia	Haematopoietic and lymphoid tissue
	0.337	0.034	LOX IMVI	Melanoma	Skin
	0.361	0.059	OVCAR-5	Ovarian adenocarcinoma	Ovarium
	0.375	0.079	NALM-6	Adult B acute lymphoblastic leukemia	Haematopoietic and lymphoid tissue
	0.37	0.074	A2058	Melanoma	Skin
	0.328	0.042	SF-295	Glioblastoma	Brain
	0.337	0.056	UO-31	Renal carcinoma	Kidney
	0.326	0.054	IGROV-1	Ovarian adenocarcinoma	Ovarium
	0.318	0.062	TK-10	Renal carcinoma	Kidney
	0.296	0.055	RXF 393	Renal carcinoma	Kidney
	0.233	0.009	SHP77	Small cell lung carcinoma	Lung
	0.296	0.082	SF-268	Glioblastoma	Brain
	0.317	0.105	OVCAR-4	Ovarian adenocarcinoma	Ovarium
	0.262	0.09	MKN-7	Gastric carcinoma	Stomach
	0.196	0.041	SW1573	Lung carcinoma	Lung
	0.221	0.072	Bel-7402	Hepatoma	Liver
	0.216	0.09	SF-539	Glioblastoma	Brain
	0.248	0.129	NCI-H226	Non-small cell lung carcinoma	Lung
	0.241	0.126	BT-549	Breast ductal carcinoma	Breast
	0.247	0.163	HOP-92	Non-small cell lung carcinoma	Lung
	0.226	0.145	786-0	Renal carcinoma	Kidney
	0.224	0.143	Malme-3M	Melanoma	Skin
	0.212	0.134	EKVX	Non-small cell lung carcinoma	Lung
	0.225	0.154	SK-MEL-2	Melanoma	Skin
	0.182	0.112	St-4	Stomach carcinoma	Stomach
	0.225	0.161	OVCAR-8	Ovarian adenocarcinoma	Ovarium
	0.225	0.163	NCI-H522	Non-small cell lung carcinoma	Lung
	0.219	0.179	SR	Adult immunoblastic lymphoma	Haematopoietic and lymphoid tissue
	0.192	0.153	HCC 2998	Colon adenocarcinoma	Colon
	0.244	0.206	UACC-257	Melanoma	Skin
	0.19	0.154	SN12C	Renal carcinoma	Kidney
	0.32	0.284	DMS-114	Lung carcinoma	Lung
	0.186	0.152	OVCAR-3	Ovarian adenocarcinoma	Ovarium
	0.203	0.174	SNB-75	Glioblastoma	Nervous system
	0.093	0.068	SGC-7901	Gastric carcinoma	Stomach
	0.087	0.063	Lu1	Lung carcinoma	Lung
	0.193	0.175	T47D	Breast carcinoma	Breast
	0.206	0.198	NCI-H23	Non-small cell lung carcinoma	Lung
138970029	0.696	0.007	HCC 2998	Colon adenocarcinoma	Colon
	0.692	0.006	RXF 393	Renal carcinoma	Kidney
	0.683	0.006	SF-268	Glioblastoma	Brain
	0.674	0.008	SK-MEL-2	Melanoma	Skin
	0.67	0.007	UO-31	Renal carcinoma	Kidney
	0.665	0.008	SR	Adult immunoblastic lymphoma	Haematopoietic and lymphoid tissue
	0.662	0.01	NCI-H226	Non-small cell lung carcinoma	Lung
	0.651	0.012	PC-3	Prostate carcinoma	Prostate
	0.619	0.009	OVCAR-8	Ovarian adenocarcinoma	Ovarium
	0.596	0.013	786-0	Renal carcinoma	Kidney
	0.594	0.011	KM12	Colon adenocarcinoma	Colon
	0.565	0.012	U-251	Glioma	Brain
	0.565	0.012	SF-295	Glioblastoma	Brain
	0.558	0.012	NCI-H522	Non-small cell lung carcinoma	Lung
	0.546	0.012	M14	Melanoma	Skin
	0.486	0.014	SF-539	Glioblastoma	Brain
	0.485	0.015	UACC-62	Melanoma	Skin
	0.485	0.016	SK-MEL-5	Melanoma	Skin
	0.489	0.029	HL-60	Promyeloblast leukemia	Haematopoietic and lymphoid tissue
	0.449	0.026	OVCAR-3	Ovarian adenocarcinoma	Ovarium
	0.432	0.025	HOP-62	Non-small cell lung carcinoma	Lung
	0.428	0.037	MOLT-4	Acute T-lymphoblastic leukemia	Blood
	0.421	0.033	HCT-15	Colon adenocarcinoma	Colon
	0.424	0.076	SK-MEL-1	Metastatic melanoma	Skin
	0.412	0.076	MDA-MB-453	Breast adenocarcinoma	Breast
	0.39	0.088	MCF7	Breast carcinoma	Breast
	0.326	0.032	MKN-7	Gastric carcinoma	Stomach
	0.306	0.061	H9	T-lymphoid	Haematopoietic and lymphoid tissue
	0.306	0.081	SK-OV-3	Ovarian carcinoma	Ovarium
	0.304	0.08	8505C	Thyroid gland undifferentiated (anaplastic) carcinoma	Thyroid
	0.287	0.087	HOP-18	Non-small cell lung carcinoma	Lung
	0.253	0.078	HepG2	Hepatoblastoma	Liver
	0.223	0.049	St-4	Stomach carcinoma	Stomach
	0.234	0.074	COLO 205	Colon adenocarcinoma	Colon
	0.198	0.038	SW1573	Lung carcinoma	Lung
	0.286	0.175	A2058	Melanoma	Skin
	0.157	0.046	U-937/GTB	Histiocytic lymphoma	Blood
	0.246	0.142	PC-6	Small cell lung carcinoma	Lung
	0.164	0.076	SHP77	Small cell lung carcinoma	Lung
	0.16	0.081	MAXF401	Breast carcinoma	Breast
	0.097	0.033	Lu1	Lung carcinoma	Lung
	0.148	0.093	ADR5000	Childhood T acute lymphoblastic leukemia	Blood
	0.241	0.188	OVCAR-5	Ovarian adenocarcinoma	Ovarium
	0.159	0.117	Bel-7402	Hepatoma	Liver
	0.069	0.03	NB-4	Acute promyelocytic leukemia	Haematopoietic and lymphoid tissue
	0.281	0.243	NCI-H187	Small cell lung carcinoma	Lung
	0.187	0.154	M19-MEL	Melanoma	Skin
	0.102	0.072	SW480	Colon adenocarcinoma	Colon
	0.228	0.204	CWR22R	Prostate carcinoma epithelial cell line	Prostate
	0.044	0.023	UCLA P-3	Lung carcinoma cell line	Lung
	0.294	0.274	NCI-H838	Non-small cell lung cancer. 3 stage	Lung
102034771	0.571	0.024	NCI-H838	Non-small cell lung cancer. 3 stage	Lung
	0.537	0.053	A549	Lung carcinoma	Lung
	0.499	0.032	SK-MEL-1	Metastatic melanoma	Skin
	0.479	0.03	HL-60	Promyeloblast leukemia	Haematopoietic and lymphoid tissue
	0.409	0.038	CFPAC-1	Pancreatic carcinoma	Pancreas
	0.367	0.022	8505C	Thyroid gland undifferentiated (anaplastic) carcinoma	Thyroid
	0.403	0.068	NCI-H187	Small cell lung carcinoma	Lung
	0.387	0.062	A2058	Melanoma	Skin
	0.407	0.084	MDA-MB-453	Breast adenocarcinoma	Breast
	0.338	0.026	MKN-7	Gastric carcinoma	Stomach
	0.335	0.023	PANC-1	Pancreatic carcinoma	Pancreas
	0.351	0.042	SK-MEL-28	Melanoma	Skin
	0.34	0.037	H9	T-lymphoid	Haematopoietic and lymphoid tissue
	0.413	0.115	DMS-114	Lung carcinoma	Lung
	0.395	0.105	YAPC	Pancreatic carcinoma	Pancreas
	0.33	0.078	SJSA-1	Osteosarcoma	Bone
	0.258	0.022	SW480	Colon adenocarcinoma	Colon
	0.258	0.024	BGC-823	Stomach adenocarcinoma	Stomach
	0.274	0.044	Bel-7402	Hepatoma	Liver
	0.325	0.1	U-266	Plasma cell myeloma	Blood
	0.3	0.077	HOP-18	Non-small cell lung carcinoma	Lung
	0.304	0.085	PC-6	Small cell lung carcinoma	Lung
	0.255	0.051	Raji	B-lymphoblastic cells	Haematopoietic and lymphoid tissue
	0.235	0.037	St-4	Stomach carcinoma	Stomach
	0.302	0.112	T98G	Glioblastoma	Brain
	0.268	0.082	HCC 2998	Colon adenocarcinoma	Colon
	0.212	0.033	ADR5000	Childhood T acute lymphoblastic leukemia	Blood
	0.253	0.08	EKVX	Non-small cell lung carcinoma	Lung
	0.302	0.13	PA-1	Ovarian carcinoma	Ovarium
	0.201	0.034	SW1573	Lung carcinoma	Lung
	0.251	0.091	M19-MEL	Melanoma	Skin
	0.203	0.045	DLD-1	Colon adenocarcinoma	Colon
	0.187	0.036	SHP77	Small cell lung carcinoma	Lung
	0.256	0.122	CWR22R	Prostate carcinoma epithelial cell line	Prostate
	0.175	0.043	SMMC-7721	Hepatocellular carcinoma	Liver
	0.244	0.122	BT-549	Breast ductal carcinoma	Breast
	0.217	0.097	HepG2	Hepatoblastoma	Liver
	0.257	0.141	HuP-T3	Pancreatic adenocarcinoma	Pancreas
	0.248	0.132	UO-31	Renal carcinoma	Kidney
	0.153	0.039	Caov-3	High grade ovarian serous adenocarcinoma	Ovarium
	0.1	0.004	Leukemia cells	Leukemia	Blood
	0.316	0.228	NALM-6	Adult B acute lymphoblastic leukemia	Haematopoietic and lymphoid tissue
	0.096	0.018	FaDu	Hypopharyngeal squamous carcinoma	Upper aerodigestive tract
	0.247	0.17	HOS	Osteosarcoma	Bone
	0.095	0.032	1A9	Ovarian adenocarcinoma	Ovarium
	0.228	0.177	NCI-H295R	Adrenal cortex carcinoma	Adrenal cortex
	0.108	0.059	RXF 944	Renal carcinoma	Kidney
	0.092	0.047	Lu1	Lung carcinoma	Lung
	0.102	0.058	HCT-8	Ileocecal adenocarcinoma	Large intestine
	0.066	0.025	L2987	Lung adenocarcinoma	Lung
	0.067	0.031	NB-4	Acute promyelocytic leukemia	Haematopoietic and lymphoid tissue
	0.093	0.061	ASPC1	Pancreatic ductal adenocarcinoma	Pancreas
	0.128	0.101	U-937/GTB	Histiocytic lymphoma	Blood
	0.041	0.019	1A9/ptx-10	Ovarian adenocarcinoma	Ovarium
	0.091	0.07	Bcap37	Breast adenocarcinoma	Breast
	0.091	0.072	SGC-7901	Gastric carcinoma	Stomach
	0.023	0.006	NCI-H46	Lung carcinoma	Lung
	0.033	0.027	1A9/ptx-22	Ovarian adenocarcinoma	Ovarium
	0.018	0.013	SW-1736	Thyroid gland undifferentiated (anaplastic) carcinoma	Thyroid
	0.012	0.007	SW-60	Colorectal carcinoma	Colon
	0.01	0.008	MCF7R	Breast carcinoma	Breast
	0.199	0.198	KM12	Colon adenocarcinoma	Colon
77461065	0.623	0.004	NCI-H187	Small cell lung carcinoma	Lung
	0.402	0.052	A2058	Melanoma	Skin
	0.354	0.045	RPMI-8226	Multiple myeloma	Haematopoietic and lymphoid tissue
	0.3	0.086	NCI-H226	Non-small cell lung carcinoma	Lung
	0.264	0.083	ACHN	Papillary renal carcinoma	Kidney
	0.271	0.101	MDA-MB-231	Breast adenocarcinoma	Breast
	0.227	0.062	PANC-1	Pancreatic carcinoma	Pancreas
	0.264	0.106	HOP-18	Non-small cell lung carcinoma	Lung
	0.294	0.145	PA-1	Ovarian carcinoma	Ovarium
	0.238	0.101	RXF 393	Renal carcinoma	Kidney
	0.249	0.12	786-0	Renal carcinoma	Kidney
	0.255	0.127	SR	Adult immunoblastic lymphoma	Haematopoietic and lymphoid tissue
	0.228	0.109	M19-MEL	Melanoma	Skin
	0.341	0.224	MDA-MB-453	Breast adenocarcinoma	Breast
	0.152	0.041	A2780cisR	Cisplatin-resistant ovarian carcinoma	Ovarium
	0.198	0.086	Bel-7402	Hepatoma	Liver
	0.236	0.133	SK-MEL-28	Melanoma	Skin
	0.177	0.074	SW1573	Lung carcinoma	Lung
	0.216	0.12	NCI-H460	Non-small cell lung carcinoma	Lung
	0.317	0.228	NALM-6	Adult B acute lymphoblastic leukemia	Haematopoietic and lymphoid tissue
	0.247	0.163	HOP-92	Non-small cell lung carcinoma	Lung
	0.23	0.148	SF-268	Glioblastoma	Brain
	0.099	0.03	Lu1	Lung carcinoma	Lung
	0.138	0.074	U-937/GTB	Histiocytic lymphoma	Blood
	0.094	0.035	Col2	Colon carcinoma	Colon
	0.219	0.166	KM12	Colon adenocarcinoma	Colon
	0.082	0.032	Ishikawa	Endometrial adenocarcinoma	Uterus
	0.152	0.111	SHP77	Small cell lung carcinoma	Lung
	0.197	0.16	U-251	Glioma	Brain
	0.198	0.163	K562	Erythroleukemia	Haematopoietic and lymphoid tissue
	0.195	0.169	T47D	Breast carcinoma	Breast
	0.215	0.189	MKN-7	Gastric carcinoma	Stomach
	0.194	0.175	EKVX	Non-small cell lung carcinoma	Lung
	0.205	0.191	NCI-H522	Non-small cell lung carcinoma	Lung
	0.086	0.084	SGC-7901	Gastric carcinoma	Stomach
77461063	0.561	0.006	NCI-H187	Small cell lung carcinoma	Lung
	0.423	0.022	RPMI-8226	Multiple myeloma	Haematopoietic and lymphoid tissue
	0.416	0.068	MDA-MB-453	Breast adenocarcinoma	Breast
	0.385	0.063	A2058	Melanoma	Skin
	0.333	0.056	HOP-18	Non-small cell lung carcinoma	Lung
	0.33	0.061	786-0	Renal carcinoma	Kidney
	0.366	0.1	NALM-6	Adult B acute lymphoblastic leukemia	Haematopoietic and lymphoid tissue
	0.325	0.062	SR	Adult immunoblastic lymphoma	Haematopoietic and lymphoid tissue
	0.323	0.071	NCI-H226	Non-small cell lung carcinoma	Lung
	0.318	0.073	HOP-92	Non-small cell lung carcinoma	Lung
	0.386	0.147	NCI-H838	Non-small cell lung cancer. 3 stage	Lung
	0.311	0.074	KM12	Colon adenocarcinoma	Colon
	0.286	0.06	RXF 393	Renal carcinoma	Kidney
	0.318	0.095	SJSA-1	Osteosarcoma	Bone
	0.287	0.072	M19-MEL	Melanoma	Skin
	0.284	0.07	ACHN	Papillary renal carcinoma	Kidney
	0.291	0.086	NCI-H522	Non-small cell lung carcinoma	Lung
	0.279	0.083	T47D	Breast carcinoma	Breast
	0.276	0.094	K562	Erythroleukemia	Haematopoietic and lymphoid tissue
	0.264	0.086	U-251	Glioma	Brain
	0.263	0.088	MKN-7	Gastric carcinoma	Stomach
	0.282	0.117	NCI-H23	Non-small cell lung carcinoma	Lung
	0.266	0.101	HL-60	Promyeloblast leukemia	Haematopoietic and lymphoid tissue
	0.22	0.065	PANC-1	Pancreatic carcinoma	Pancreas
	0.262	0.11	SF-268	Glioblastoma	Brain
	0.167	0.029	A2780cisR	Cisplatin-resistant ovarian carcinoma	Ovarium
	0.263	0.125	CAKI-1	Kidney carcinoma	Kidney
	0.336	0.213	SK-MEL-1	Metastatic melanoma	Skin
	0.227	0.105	SK-MEL-5	Melanoma	Skin
	0.212	0.095	LOX IMVI	Melanoma	Skin
	0.244	0.139	UO-31	Renal carcinoma	Kidney
	0.169	0.066	SHP77	Small cell lung carcinoma	Lung
	0.218	0.122	HCC 2998	Colon adenocarcinoma	Colon
	0.148	0.055	U-937/GTB	Histiocytic lymphoma	Blood
	0.106	0.021	Col2	Colon carcinoma	Colon
	0.187	0.103	St-4	Stomach carcinoma	Stomach
	0.103	0.021	Lu1	Lung carcinoma	Lung
	0.171	0.089	SW1573	Lung carcinoma	Lung
	0.206	0.144	EKVX	Non-small cell lung carcinoma	Lung
	0.242	0.182	NCI-H322M	Non-small cell lung carcinoma	Lung
	0.223	0.167	TK-10	Renal carcinoma	Kidney
	0.241	0.186	HOS	Osteosarcoma	Bone
	0.084	0.029	Ishikawa	Endometrial adenocarcinoma	Uterus
	0.165	0.111	Bel-7402	Hepatoma	Liver
	0.245	0.192	8505C	Thyroid gland undifferentiated (anaplastic) carcinoma	Thyroid
	0.138	0.085	BGC-823	Stomach adenocarcinoma	Stomach
	0.207	0.155	M14	Melanoma	Skin
	0.102	0.053	SGC-7901	Gastric carcinoma	Stomach
	0.251	0.204	C8166	Leukemic T-cells	Blood
	0.16	0.115	Ramos	Burkitts lymhoma B-cells	Blood
	0.214	0.175	BT-549	Breast ductal carcinoma	Breast
	0.229	0.199	MCF7	Breast carcinoma	Breast
	0.204	0.18	SK-MEL-28	Melanoma	Skin
	0.162	0.142	MIA PaCa-2	Pancreatic carcinoma	Pancreas
	0.178	0.169	SF-295	Glioblastoma	Brain
54586497	0.488	0.017	NCI-H187	Small cell lung carcinoma	Lung
	0.422	0.016	NALM-6	Adult B acute lymphoblastic leukemia	Haematopoietic and lymphoid tissue
	0.394	0.108	MDA-MB-453	Breast adenocarcinoma	Breast
	0.323	0.074	HL-60	Promyeloblast leukemia	Haematopoietic and lymphoid tissue
	0.316	0.078	PC-6	Small cell lung carcinoma	Lung
	0.301	0.066	M19-MEL	Melanoma	Skin
	0.286	0.059	MKN-7	Gastric carcinoma	Stomach
	0.288	0.088	SF-268	Glioblastoma	Brain
	0.312	0.135	A2058	Melanoma	Skin
	0.351	0.179	YAPC	Pancreatic carcinoma	Pancreas
	0.172	0.015	COLO 320	Colon adenocarcinoma	Colon
	0.333	0.179	Hs 683	Oligodendroglioma	Brain
	0.173	0.026	D54	Glioblastoma	Brain
	0.355	0.22	DMS-114	Lung carcinoma	Lung
	0.245	0.126	HOP-18	Non-small cell lung carcinoma	Lung
	0.16	0.082	MAXF401	Breast carcinoma	Breast
	0.283	0.224	CFPAC-1	Pancreatic carcinoma	Pancreas
	0.203	0.144	HCT-15	Colon adenocarcinoma	Colon
	0.258	0.204	SK-MES-1	Squamous cell lung carcinoma	Lung
	0.202	0.151	U-251	Glioma	Brain
	0.1	0.054	SQ20B	Head and neck Squamous carcinoma	Head and neck
	0.215	0.198	AGS	Gastric adenocarcinoma	Stomach
	0.146	0.132	SHP77	Small cell lung carcinoma	Lung
	0.154	0.141	Ramos	Burkitts lymhoma B-cells	Blood
	0.059	0.057	SK-VLB	Ovarian carcinoma	Ovarium
16737098	0.537	0.053	A549	Lung carcinoma	Lung
	0.454	0.03	NCI-H187	Small cell lung carcinoma	Lung
	0.324	0.021	Bel-7402	Hepatoma	Liver
	0.242	0.016	MAXF401	Breast carcinoma	Breast
	0.24	0.031	BGC-823	Stomach adenocarcinoma	Stomach
	0.184	0.003	KETR3	Renal carcinoma	Kidney
	0.245	0.144	PC-6	Small cell lung carcinoma	Lung
	0.131	0.035	HCT-8	Ileocecal adenocarcinoma	Large intestine
	0.136	0.073	Caov-3	High grade ovarian serous adenocarcinoma	Ovarium
	0.128	0.087	NCI-H128	Small cell lung cancer	Lung
	0.21	0.183	SF-268	Glioblastoma	Brain
	0.148	0.126	PANC-1	Pancreatic carcinoma	Pancreas
	0.062	0.044	SK-VLB	Ovarian carcinoma	Ovarium
	0.174	0.169	NCI-H460	Non-small cell lung carcinoma	Lung
16737097	0.495	0.064	A549	Lung carcinoma	Lung
	0.448	0.034	NCI-H187	Small cell lung carcinoma	Lung
	0.382	0.01	Bel-7402	Hepatoma	Liver
	0.255	0.013	MAXF401	Breast carcinoma	Breast
	0.241	0.031	BGC-823	Stomach adenocarcinoma	Stomach
	0.184	0.003	KETR3	Renal carcinoma	Kidney
	0.181	0.092	PANC-1	Pancreatic carcinoma	Pancreas
	0.202	0.137	HL-60	Promyeloblast leukemia	Haematopoietic and lymphoid tissue
	0.111	0.048	HCT-8	Ileocecal adenocarcinoma	Large intestine
	0.128	0.096	LXFL 529	Non-small cell lung carcinoma	Lung
	0.042	0.012	CEM-0	T-cell leukemia	Blood
	0.137	0.115	ADR5000	Childhood T acute lymphoblastic leukemia	Blood
	0.069	0.05	Human lung LXF 629L tumor	Lung adenocarcinoma	Lung
	0.147	0.129	SHP77	Small cell lung carcinoma	Lung
12085445	0.488	0.017	NCI-H187	Small cell lung carcinoma	Lung
	0.422	0.016	NALM-6	Adult B acute lymphoblastic leukemia	Haematopoietic and lymphoid tissue
	0.394	0.108	MDA-MB-453	Breast adenocarcinoma	Breast
	0.323	0.074	HL-60	Promyeloblast leukemia	Haematopoietic and lymphoid tissue
	0.316	0.078	PC-6	Small cell lung carcinoma	Lung
	0.301	0.066	M19-MEL	Melanoma	Skin
	0.286	0.059	MKN-7	Gastric carcinoma	Stomach
	0.288	0.088	SF-268	Glioblastoma	Brain
	0.312	0.135	A2058	Melanoma	Skin
	0.351	0.179	YAPC	Pancreatic carcinoma	Pancreas
	0.172	0.015	COLO 320	Colon adenocarcinoma	Colon
	0.333	0.179	Hs 683	Oligodendroglioma	Brain
	0.173	0.026	D54	Glioblastoma	Brain
	0.355	0.22	DMS-114	Lung carcinoma	Lung
	0.245	0.126	HOP-18	Non-small cell lung carcinoma	Lung
	0.16	0.082	MAXF401	Breast carcinoma	Breast
	0.283	0.224	CFPAC-1	Pancreatic carcinoma	Pancreas
	0.203	0.144	HCT-15	Colon adenocarcinoma	Colon
	0.258	0.204	SK-MES-1	Squamous cell lung carcinoma	Lung
	0.202	0.151	U-251	Glioma	Brain
	0.1	0.054	SQ20B	Head and neck Squamous carcinoma	Head and neck
	0.215	0.198	AGS	Gastric adenocarcinoma	Stomach
	0.146	0.132	SHP77	Small cell lung carcinoma	Lung
	0.154	0.141	Ramos	Burkitts lymhoma B-cells	Blood
	0.059	0.057	SK-VLB	Ovarian carcinoma	Ovarium
10339712	0.709	0.018	MCF7	Breast carcinoma	Breast
	0.394	0.009	Bel-7402	Hepatoma	Liver
	0.353	0.008	BGC-823	Stomach adenocarcinoma	Stomach
	0.389	0.093	A549	Lung carcinoma	Lung
	0.287	0.01	HCT-8	Ileocecal adenocarcinoma	Large intestine
	0.238	0.002	KETR3	Renal carcinoma	Kidney
	0.277	0.073	AGS	Gastric adenocarcinoma	Stomach
	0.349	0.147	NALM-6	Adult B acute lymphoblastic leukemia	Haematopoietic and lymphoid tissue
	0.35	0.161	Hs 683	Oligodendroglioma	Brain
	0.285	0.1	PC-6	Small cell lung carcinoma	Lung
	0.169	0.025	MeWo	Melanoma	Skin
	0.169	0.066	MAXF401	Breast carcinoma	Breast
	0.232	0.145	MKN-7	Gastric carcinoma	Stomach
	0.318	0.233	YAPC	Pancreatic carcinoma	Pancreas
	0.107	0.029	Bcap37	Breast adenocarcinoma	Breast
	0.082	0.009	HNO 97	Oral cavity squamous cell carcinoma	Head and neck
	0.219	0.158	HOP-18	Non-small cell lung carcinoma	Lung
	0.065	0.015	OVCAR	Ovarian adenocarcinoma	Ovarium
	0.1	0.078	HuT78	T-lymphoma	Haematopoietic and lymphoid tissue
	0.043	0.033	CPT30	Nasopharyngeal carcinoma	Head and neck
	0.032	0.028	TSGH 9201	Gastric carcinoma	Stomach

## Sheet: S6
Table S6.Binding stability parameters of the screened compounds during molecular dynamics simulation.
Complex	RMSD(nm)	RMSF (nm)	RG (nm)
Protein	0.309875±	0.127573±	1.786545±
	0.046347	0.100854	0.040937
Cochlactone A	0.35694±	0.137959±	1.806745±
	0.037162	0.112511	0.027201
Sterenin E	0.323899±	0.120271±	1.786908±
	0.024171	0.071981	0.029634
Phelligridin C	0.370312 ±	0.12710±	1.786238±
	0.028129	0.093357	0.031882
Cyathusal A	0.36550±	0.140002±	1.788794±
	0.034884	0.112107	0.040622
